# Supplementary material for: Whole Transcriptome RNA-Seq Analysis of Breast Cancer Recurrence Risk Using Formalin-Fixed Paraffin-Embedded Tumor Tissue
Source: PLoS One. 2012 Jul 13;7(7):e40092. doi: 10.1371/journal.pone.0040092 (PMC3396611; doi:10.1371/journal.pone.0040092)
Supplement: Table S3 — Assembled RefSeq RNAs Identified as Associated with Risk of Breast Cancer Recurrence in 136 Breast Cancer Patients. (XLSX) [file pone.0040092.s006.xlsx]

## Sheet: Identified genes regular TDRDA 
Table S3. List of Assembled RefSeq RNAs Identified as Associated with Risk of Breast Cancer Recurrence in 136 Breast Cancer Patients
Gene	Direction of Association (1 = Higher Expression Means Higher Risk)	p-value	Standard- ized Hazard Ratio	Lower Limit	Upper Limit	Standardized Hazard Ratio Estimate (95% Confidence Interval)	q-value (FDR)	q-value (FDR)	Maximum Lower Bound Std HR @ 10% FDR	Regression-to-the- Mean- Corrected Std HR
KIF1B	1	5.88247e-10	2.4349	1.83729	3.2269	2.43 (1.84, 3.23)	1.8358e-06	<0.1%	1.2866	1.66061
ZFP3	-1	3.98766e-09	0.362782	0.25881	0.508523	0.36 (0.26, 0.51)	7.64344e-06	<0.1%	1.2866	1.62148
FAM21C	-1	1.19847e-10	0.508756	0.414173	0.624939	0.51 (0.41, 0.62)	9.35045e-07	<0.1%	1.25107	1.61642
FLJ14186	-1	4.40854e-09	0.438624	0.333081	0.57761	0.44 (0.33, 0.58)	7.64344e-06	<0.1%	1.25107	1.61049
P2RX4	-1	2.28834e-09	0.488682	0.386397	0.618044	0.49 (0.39, 0.62)	5.10103e-06	<0.1%	1.23986	1.59631
DAP	1	1.42755e-08	2.27465	1.71214	3.02196	2.27 (1.71, 3.02)	1.21463e-05	<0.1%	1.23986	1.59197
TMEM91	-1	2.68108e-08	0.478652	0.369186	0.620576	0.48 (0.37, 0.62)	1.78736e-05	<0.1%	1.20925	1.56314
GGCT	1	7.23771e-11	1.67552	1.43458	1.95694	1.68 (1.43, 1.96)	9.35045e-07	<0.1%	1.20925	1.52185
ANKRD27	1	2.86543e-10	1.68838	1.43472	1.98687	1.69 (1.43, 1.99)	1.4904e-06	<0.1%	1.20202	1.51951
OR10H3	1	5.26485e-09	1.77895	1.46617	2.15844	1.78 (1.47, 2.16)	7.76013e-06	<0.1%	1.19363	1.52958
OMD	-1	4.63596e-07	0.405828	0.285797	0.576271	0.41 (0.29, 0.58)	0.000154986	<0.1%	1.19363	1.51102
CDK20	-1	1.32546e-09	0.595334	0.503458	0.703975	0.60 (0.50, 0.70)	3.44708e-06	<0.1%	1.19006	1.504
TSPAN17	1	5.20559e-08	1.88333	1.49951	2.3654	1.88 (1.50, 2.37)	2.80097e-05	<0.1%	1.18649	1.52779
GKAP1	-1	2.68054e-08	0.550355	0.445897	0.679283	0.55 (0.45, 0.68)	1.78736e-05	<0.1%	1.18649	1.51976
NAA35	-1	6.53094e-07	0.426343	0.304714	0.596521	0.43 (0.30, 0.60)	0.00021231	<0.1%	1.18649	1.50452
KCNV1	1	3.04153e-08	1.74056	1.43061	2.11765	1.74 (1.43, 2.12)	1.8984e-05	<0.1%	1.17234	1.50064
SPTAN1	-1	6.86517e-07	0.465196	0.343904	0.629267	0.47 (0.34, 0.63)	0.000214912	<0.1%	1.17117	1.50259
IDH2	1	1.34489e-08	1.63997	1.38263	1.9452	1.64 (1.38, 1.95)	1.21463e-05	<0.1%	1.16532	1.47323
RANBP10	1	1.79476e-07	1.8378	1.46235	2.30965	1.84 (1.46, 2.31)	8.11886e-05	<0.1%	1.16416	1.50191
CANX	1	1.13829e-06	2.08464	1.55071	2.8024	2.08 (1.55, 2.80)	0.000297783	<0.1%	1.163	1.49337
CENPP	-1	1.82107e-07	0.55389	0.443635	0.691546	0.55 (0.44, 0.69)	8.11886e-05	<0.1%	1.163	1.49269
STK32B	-1	9.39171e-07	0.493335	0.371963	0.65431	0.49 (0.37, 0.65)	0.000276506	<0.1%	1.163	1.4911
RTN1	-1	1.14503e-06	0.469756	0.346479	0.636894	0.47 (0.35, 0.64)	0.000297783	<0.1%	1.163	1.49052
MMP15	1	3.18502e-06	2.45892	1.68402	3.59039	2.46 (1.68, 3.59)	0.000709987	0.1%	1.163	1.4639
TKT	1	7.52373e-07	1.94413	1.49397	2.52993	1.94 (1.49, 2.53)	0.000230197	<0.1%	1.16067	1.49291
UBXN11	-1	9.88064e-09	0.637137	0.546138	0.743299	0.64 (0.55, 0.74)	1.10127e-05	<0.1%	1.16067	1.44306
ULBP3	1	1.34082e-06	2.02296	1.52024	2.69192	2.02 (1.52, 2.69)	0.000332098	<0.1%	1.15835	1.48714
CYB5D2	-1	4.13422e-07	0.549513	0.435826	0.692856	0.55 (0.44, 0.69)	0.000152902	<0.1%	1.15835	1.48357
TRABD	1	5.9678e-09	1.52781	1.32451	1.7623	1.53 (1.32, 1.76)	7.76013e-06	<0.1%	1.1572	1.42634
GLIS2	-1	3.86257e-07	0.567231	0.455694	0.706067	0.57 (0.46, 0.71)	0.000150679	<0.1%	1.15488	1.47372
INTU	-1	4.31151e-07	0.567735	0.455842	0.707093	0.57 (0.46, 0.71)	0.000152902	<0.1%	1.15488	1.47189
TEX2	1	1.3409e-07	1.67722	1.38393	2.03267	1.68 (1.38, 2.03)	6.34041e-05	<0.1%	1.15488	1.4664
CCDC68	-1	4.63071e-06	0.444909	0.314616	0.629161	0.44 (0.31, 0.63)	0.00090322	0.1%	1.15488	1.45547
ZNF141	-1	3.45443e-08	0.630604	0.535321	0.742846	0.63 (0.54, 0.74)	2.07319e-05	<0.1%	1.15488	1.44237
GAN	1	4.34589e-06	2.18004	1.56339	3.03991	2.18 (1.56, 3.04)	0.000869402	0.1%	1.15258	1.46257
ZNF429	-1	5.67117e-09	0.668837	0.584194	0.765744	0.67 (0.58, 0.77)	7.76013e-06	<0.1%	1.15258	1.40752
LIPT1	-1	1.49847e-08	0.658994	0.570404	0.761344	0.66 (0.57, 0.76)	1.21463e-05	<0.1%	1.15142	1.41512
ZNF239	-1	9.30186e-08	0.625088	0.526069	0.742745	0.63 (0.53, 0.74)	4.83821e-05	<0.1%	1.15027	1.4407
ARMCX1	-1	8.63094e-09	0.671199	0.585988	0.7688	0.67 (0.59, 0.77)	1.03598e-05	<0.1%	1.15027	1.40282
OR7E24	1	1.55682e-08	1.49788	1.30215	1.72304	1.50 (1.30, 1.72)	1.21463e-05	<0.1%	1.14683	1.40588
ADAMTS16	-1	2.09665e-06	0.542293	0.421145	0.698292	0.54 (0.42, 0.70)	0.000503326	0.1%	1.14568	1.46025
GPR126	1	5.92699e-06	2.14165	1.54033	2.97771	2.14 (1.54, 2.98)	0.00108882	0.1%	1.14568	1.45483
CDC25B	1	6.27233e-06	2.10408	1.52364	2.90564	2.10 (1.52, 2.91)	0.0011012	0.1%	1.14568	1.45345
MEGF9	-1	5.50247e-06	0.48017	0.349938	0.658869	0.48 (0.35, 0.66)	0.00104708	0.1%	1.14568	1.45252
PHOSPHO2	-1	1.26813e-07	0.634426	0.535884	0.751088	0.63 (0.54, 0.75)	6.18371e-05	<0.1%	1.14568	1.42894
TXNDC16	-1	2.74908e-08	0.663954	0.574649	0.767138	0.66 (0.57, 0.77)	1.78736e-05	<0.1%	1.14568	1.40621
FAM131C	1	3.59384e-06	1.86858	1.43438	2.43422	1.87 (1.43, 2.43)	0.000768195	0.1%	1.14111	1.456
RPS23	-1	2.24301e-06	0.55734	0.437447	0.710094	0.56 (0.44, 0.71)	0.000530302	0.1%	1.14111	1.4526
CLINT1	1	6.00093e-06	1.97825	1.47227	2.65813	1.98 (1.47, 2.66)	0.00108882	0.1%	1.14111	1.45219
ACP1	1	3.00866e-06	1.80299	1.40786	2.30901	1.80 (1.41, 2.31)	0.000680393	0.1%	1.14111	1.45182
C7orf30	1	6.82063e-06	2.079	1.51143	2.85969	2.08 (1.51, 2.86)	0.00112031	0.1%	1.14111	1.45124
RNF145	1	6.56059e-06	1.95924	1.46245	2.6248	1.96 (1.46, 2.62)	0.00111273	0.1%	1.14111	1.44941
NUDT19	1	7.71571e-06	2.03119	1.48901	2.77077	2.03 (1.49, 2.77)	0.00124119	0.1%	1.14111	1.44766
KRT83	1	6.88644e-07	1.66499	1.36144	2.03621	1.66 (1.36, 2.04)	0.000214912	<0.1%	1.14111	1.44513
TBX4	1	1.12388e-06	1.67657	1.36168	2.06428	1.68 (1.36, 2.06)	0.000297783	<0.1%	1.14111	1.44234
GPRIN1	1	1.20507e-05	2.26799	1.57173	3.27269	2.27 (1.57, 3.27)	0.00170944	0.2%	1.14111	1.4329
MEX3B	1	1.36693e-05	2.25356	1.56259	3.25006	2.25 (1.56, 3.25)	0.0018567	0.2%	1.14111	1.42976
FZD9	1	4.23882e-07	1.59959	1.33338	1.91894	1.60 (1.33, 1.92)	0.000152902	<0.1%	1.14111	1.42954
CENPN	1	1.36781e-05	2.27092	1.56917	3.2865	2.27 (1.57, 3.29)	0.0018567	0.2%	1.14111	1.42915
HMGCS1	1	2.7423e-07	1.58573	1.3301	1.89049	1.59 (1.33, 1.89)	0.000115651	<0.1%	1.14111	1.42829
USO1	1	1.0144e-07	1.51359	1.29939	1.76308	1.51 (1.30, 1.76)	5.10604e-05	<0.1%	1.14111	1.40423
CCDC40	-1	8.79627e-06	0.500567	0.368925	0.679181	0.50 (0.37, 0.68)	0.0013345	0.1%	1.13883	1.43993
ULK4	-1	1.18468e-05	0.477318	0.342842	0.664542	0.48 (0.34, 0.66)	0.00169595	0.2%	1.13883	1.43286
C17orf96	1	1.83884e-06	1.6901	1.3623	2.09678	1.69 (1.36, 2.10)	0.000448332	<0.1%	1.13769	1.43921
SDAD1	1	2.98481e-07	1.54239	1.30681	1.82042	1.54 (1.31, 1.82)	0.000122566	<0.1%	1.13769	1.4102
ZNF823	-1	1.71659e-08	0.697917	0.615897	0.79086	0.70 (0.62, 0.79)	1.27551e-05	<0.1%	1.13769	1.36682
ZNF214	-1	9.49469e-06	0.506992	0.37535	0.684802	0.51 (0.38, 0.68)	0.00142457	0.1%	1.13655	1.43751
ZNF540	-1	4.66221e-07	0.640058	0.538093	0.761345	0.64 (0.54, 0.76)	0.000154986	<0.1%	1.13655	1.41304
SNAR-G1	1	8.18313e-07	1.59243	1.32356	1.91591	1.59 (1.32, 1.92)	0.000245557	<0.1%	1.13542	1.42084
KIF20A	1	3.69189e-05	2.61855	1.65756	4.1367	2.62 (1.66, 4.14)	0.00361071	0.4%	1.13542	1.38084
SMURF2	1	3.92051e-06	1.75547	1.38234	2.22933	1.76 (1.38, 2.23)	0.000815674	0.1%	1.13428	1.44038
MPP6	1	1.45334e-05	2.04948	1.48171	2.83481	2.05 (1.48, 2.83)	0.00187421	0.2%	1.13428	1.43188
C3orf15	-1	1.71383e-05	0.47363	0.336881	0.665889	0.47 (0.34, 0.67)	0.00212553	0.2%	1.13428	1.42269
ECM2	-1	2.25636e-05	0.449597	0.310641	0.650711	0.45 (0.31, 0.65)	0.00262748	0.3%	1.13428	1.41162
RAB28	-1	4.42501e-10	0.743892	0.677861	0.816356	0.74 (0.68, 0.82)	1.7262e-06	<0.1%	1.13428	1.31396
HTR7P1	-1	1.10334e-05	0.517242	0.385513	0.693981	0.52 (0.39, 0.69)	0.00160902	0.2%	1.13315	1.43274
GTSE1	1	3.47766e-05	2.45173	1.60352	3.74861	2.45 (1.60, 3.75)	0.00350099	0.4%	1.13315	1.39222
LOC400657	-1	1.20468e-08	0.71643	0.638803	0.803491	0.72 (0.64, 0.80)	1.21463e-05	<0.1%	1.13315	1.3443
ZNF44	-1	2.33245e-05	0.480008	0.341641	0.674414	0.48 (0.34, 0.67)	0.00267614	0.3%	1.12637	1.41471
DCDC5	-1	3.07307e-05	0.448739	0.307855	0.654096	0.45 (0.31, 0.65)	0.00327478	0.3%	1.12637	1.40225
CYB5B	1	4.22761e-05	2.43644	1.59085	3.73148	2.44 (1.59, 3.73)	0.00395693	0.4%	1.12637	1.38678
ADC	-1	4.66826e-07	0.670038	0.573411	0.782949	0.67 (0.57, 0.78)	0.000154986	<0.1%	1.12637	1.38328
ADHFE1	-1	1.40437e-05	0.534809	0.40322	0.709342	0.53 (0.40, 0.71)	0.00185695	0.2%	1.12524	1.42431
DNAH6	-1	6.69037e-06	0.578818	0.45624	0.734328	0.58 (0.46, 0.73)	0.00111308	0.1%	1.12524	1.42419
GRHL2	1	2.62268e-05	2.07004	1.47457	2.90599	2.07 (1.47, 2.91)	0.0029442	0.3%	1.12524	1.41594
TXNRD1	1	2.98945e-05	2.12543	1.49176	3.02827	2.13 (1.49, 3.03)	0.00323782	0.3%	1.12524	1.41113
G6PD	1	1.18314e-06	1.54495	1.2963	1.84131	1.54 (1.30, 1.84)	0.00030265	<0.1%	1.12524	1.40024
MAGEA10	1	1.09398e-06	1.54143	1.29525	1.83439	1.54 (1.30, 1.83)	0.000297783	<0.1%	1.12524	1.39954
LOC100133308	1	1.26958e-06	1.54373	1.29503	1.84019	1.54 (1.30, 1.84)	0.000319526	<0.1%	1.12524	1.39915
HYDIN	-1	1.36837e-05	0.54262	0.411944	0.71475	0.54 (0.41, 0.71)	0.0018567	0.2%	1.12412	1.4232
SH3GLB2	-1	1.88851e-05	0.51982	0.385178	0.701527	0.52 (0.39, 0.70)	0.00226679	0.2%	1.12412	1.4197
CRYZ	-1	3.85763e-08	0.726734	0.648561	0.814329	0.73 (0.65, 0.81)	2.1498e-05	<0.1%	1.12187	1.32801
GARS	1	6.42205e-06	1.67253	1.33765	2.09124	1.67 (1.34, 2.09)	0.0011012	0.1%	1.12075	1.41765
MAPK6	1	3.70097e-08	1.36879	1.22403	1.53067	1.37 (1.22, 1.53)	2.13889e-05	<0.1%	1.12075	1.32407
KCNJ4	1	3.49886e-06	1.58804	1.30617	1.93073	1.59 (1.31, 1.93)	0.000758281	0.1%	1.11963	1.40425
IFT74	-1	1.71633e-05	0.549342	0.418054	0.721861	0.55 (0.42, 0.72)	0.00212553	0.2%	1.11851	1.41673
TRIM45	-1	2.13046e-05	0.53597	0.402023	0.714545	0.54 (0.40, 0.71)	0.00251846	0.3%	1.11851	1.41467
CAMTA2	-1	2.24527e-05	0.527649	0.392615	0.709126	0.53 (0.39, 0.71)	0.00262748	0.3%	1.11851	1.41465
FDX1	-1	3.81946e-06	0.630363	0.518309	0.766644	0.63 (0.52, 0.77)	0.00080539	0.1%	1.11851	1.40061
G3BP2	1	2.29106e-06	1.53502	1.28507	1.83358	1.54 (1.29, 1.83)	0.000533578	0.1%	1.11851	1.39061
BBS5	-1	8.80884e-06	0.596012	0.474401	0.748797	0.60 (0.47, 0.75)	0.0013345	0.1%	1.11739	1.41118
C14orf45	-1	3.59425e-05	0.491595	0.351018	0.68847	0.49 (0.35, 0.69)	0.00359517	0.4%	1.11739	1.40353
VDAC1	1	7.00928e-05	2.4462	1.57392	3.80189	2.45 (1.57, 3.80)	0.0057305	0.6%	1.11739	1.36966
MYOF	-1	8.78111e-06	0.60133	0.480529	0.752499	0.60 (0.48, 0.75)	0.0013345	0.1%	1.11628	1.40838
SMARCD2	1	6.35601e-06	1.59697	1.30325	1.95687	1.60 (1.30, 1.96)	0.0011012	0.1%	1.11405	1.39977
SPIN1	-1	5.0879e-05	0.466121	0.322205	0.674318	0.47 (0.32, 0.67)	0.00453666	0.5%	1.11405	1.39036
STARD3NL	1	3.16017e-05	1.91213	1.40907	2.59478	1.91 (1.41, 2.59)	0.0033024	0.3%	1.11293	1.41057
IRAK4	-1	3.6189e-05	0.514086	0.374905	0.704937	0.51 (0.37, 0.70)	0.00359677	0.4%	1.11293	1.40374
LRRC46	-1	3.76236e-05	0.511262	0.371616	0.703386	0.51 (0.37, 0.70)	0.00364261	0.4%	1.11293	1.40278
HEATR2	1	2.69517e-05	1.83311	1.38135	2.4326	1.83 (1.38, 2.43)	0.00296165	0.3%	1.11182	1.41112
ZNF626	-1	1.75559e-05	0.582463	0.455119	0.745439	0.58 (0.46, 0.75)	0.00214018	0.2%	1.11182	1.40565
SCRN3	-1	8.56782e-06	0.617984	0.499948	0.763888	0.62 (0.50, 0.76)	0.0013345	0.1%	1.11182	1.39896
OR2J2	1	4.20364e-06	1.53455	1.27866	1.84164	1.53 (1.28, 1.84)	0.000851864	0.1%	1.11182	1.38472
FAM179B	-1	6.45055e-05	0.453884	0.308085	0.668683	0.45 (0.31, 0.67)	0.00544078	0.5%	1.11182	1.38056
BCL2	-1	3.27722e-05	0.536148	0.399514	0.71951	0.54 (0.40, 0.72)	0.00334233	0.3%	1.11071	1.40452
PHB	1	1.15331e-05	1.63146	1.31096	2.03033	1.63 (1.31, 2.03)	0.00166632	0.2%	1.1096	1.40028
LOC645323	1	3.2725e-05	1.82929	1.37569	2.43246	1.83 (1.38, 2.43)	0.00334233	0.3%	1.10849	1.40648
SLC35D2	-1	4.26021e-05	0.527497	0.388329	0.71654	0.53 (0.39, 0.72)	0.00395693	0.4%	1.10738	1.3989
TUBB1	-1	1.62933e-05	0.601295	0.477132	0.757769	0.60 (0.48, 0.76)	0.002067	0.2%	1.10738	1.3986
C9orf3	-1	1.59071e-05	0.603773	0.48013	0.759256	0.60 (0.48, 0.76)	0.00203454	0.2%	1.10738	1.39775
DNALI1	-1	9.88114e-06	0.629164	0.512301	0.772686	0.63 (0.51, 0.77)	0.00146843	0.1%	1.10738	1.38985
PERP	1	2.52497e-05	1.72717	1.3394	2.22719	1.73 (1.34, 2.23)	0.00285504	0.3%	1.10628	1.40315
NOL8	-1	4.64964e-05	0.527939	0.388217	0.717948	0.53 (0.39, 0.72)	0.0042182	0.4%	1.10628	1.39664
LRGUK	-1	5.36942e-05	0.513003	0.371065	0.709234	0.51 (0.37, 0.71)	0.00470699	0.5%	1.10628	1.39326
LOC147804	-1	5.76263e-05	0.50591	0.362975	0.705131	0.51 (0.36, 0.71)	0.00496796	0.5%	1.10628	1.39114
ECEL1	1	7.47623e-06	1.54188	1.27578	1.8635	1.54 (1.28, 1.86)	0.0012152	0.1%	1.10628	1.38132
ZNF227	-1	7.7689e-05	0.465345	0.31841	0.680086	0.47 (0.32, 0.68)	0.00618499	0.6%	1.10628	1.37722
CEP72	1	9.54943e-05	2.27316	1.50482	3.43379	2.27 (1.50, 3.43)	0.00716391	0.7%	1.10628	1.36919
ZNF211	-1	2.08591e-05	0.599818	0.474003	0.759028	0.60 (0.47, 0.76)	0.00248462	0.2%	1.10517	1.39516
LOC100131726	1	6.28562e-05	1.97915	1.41668	2.76493	1.98 (1.42, 2.76)	0.00533048	0.5%	1.10407	1.3928
ZNF433	-1	5.49014e-05	0.528398	0.387569	0.720399	0.53 (0.39, 0.72)	0.00478593	0.5%	1.10296	1.39234
RAI2	-1	6.17874e-05	0.517304	0.374706	0.714171	0.52 (0.37, 0.71)	0.00529742	0.5%	1.10296	1.38947
IQCD	-1	6.48952e-05	0.508738	0.365151	0.708787	0.51 (0.37, 0.71)	0.00544421	0.5%	1.10296	1.38794
NCRNA00200	1	1.02385e-06	1.36881	1.20687	1.55247	1.37 (1.21, 1.55)	0.000290477	<0.1%	1.09966	1.31386
COL9A1	1	2.06269e-07	1.32151	1.18954	1.46812	1.32 (1.19, 1.47)	8.94063e-05	<0.1%	1.09966	1.28705
SI	1	1.45635e-08	1.27075	1.16968	1.38055	1.27 (1.17, 1.38)	1.21463e-05	<0.1%	1.09966	1.25233
NMNAT3	-1	6.80629e-05	0.522432	0.379556	0.719091	0.52 (0.38, 0.72)	0.00561933	0.6%	1.09856	1.38684
ACAP2	1	5.35989e-05	1.80815	1.3565	2.41018	1.81 (1.36, 2.41)	0.00470699	0.5%	1.09746	1.39388
UGT2B7	1	8.45316e-06	1.48542	1.24801	1.768	1.49 (1.25, 1.77)	0.00133235	0.1%	1.09746	1.3598
MTHFSD	1	7.01439e-05	1.86699	1.37239	2.53985	1.87 (1.37, 2.54)	0.0057305	0.6%	1.09636	1.38936
SNORD18B	1	1.73348e-05	1.55345	1.27068	1.89914	1.55 (1.27, 1.90)	0.00212986	0.2%	1.09636	1.37511
RCHY1	1	5.97437e-06	1.44977	1.23444	1.70266	1.45 (1.23, 1.70)	0.00108882	0.1%	1.09636	1.34758
LOC401242	1	5.07051e-06	1.4351	1.22879	1.67604	1.44 (1.23, 1.68)	0.000976792	0.1%	1.09636	1.34192
TMOD3	1	3.73926e-07	1.32165	1.18687	1.47173	1.32 (1.19, 1.47)	0.000149609	<0.1%	1.09636	1.28578
PSMC5	1	3.00874e-05	1.61508	1.28945	2.02294	1.62 (1.29, 2.02)	0.00323782	0.3%	1.09417	1.38226
TCEA3	-1	1.32723e-05	0.666586	0.555384	0.800054	0.67 (0.56, 0.80)	0.00184911	0.2%	1.09417	1.35915
NME1	1	7.11034e-05	1.82712	1.35712	2.45989	1.83 (1.36, 2.46)	0.00577864	0.6%	1.09308	1.38789
SF3B3	1	8.04549e-05	1.85687	1.36514	2.52571	1.86 (1.37, 2.53)	0.0063405	0.6%	1.09308	1.38561
HLA-DOA	-1	3.94286e-05	0.601947	0.472558	0.766763	0.60 (0.47, 0.77)	0.0037745	0.4%	1.09308	1.383
FAM18A	-1	4.0247e-05	0.606508	0.477724	0.77001	0.61 (0.48, 0.77)	0.00382936	0.4%	1.09308	1.38072
EPS15L1	-1	8.56582e-05	0.526286	0.382048	0.724978	0.53 (0.38, 0.72)	0.00667687	0.7%	1.09308	1.38057
ZZEF1	-1	0.000101352	0.507173	0.360162	0.714191	0.51 (0.36, 0.71)	0.00740678	0.7%	1.09308	1.37512
CCDC47	1	2.73416e-05	1.57089	1.27202	1.93998	1.57 (1.27, 1.94)	0.00298349	0.3%	1.09308	1.37374
PRR11	1	0.000134896	2.14096	1.44831	3.16486	2.14 (1.45, 3.16)	0.00913325	0.9%	1.09308	1.36469
ZNF554	-1	1.42786e-05	0.670407	0.559634	0.803107	0.67 (0.56, 0.80)	0.00185695	0.2%	1.09308	1.35536
MIR4275	1	6.23576e-06	1.42678	1.22292	1.66463	1.43 (1.22, 1.66)	0.0011012	0.1%	1.09308	1.33655
RILPL2	-1	4.52183e-05	0.607103	0.477662	0.77162	0.61 (0.48, 0.77)	0.00412623	0.4%	1.09199	1.37837
NSUN2	1	3.78174e-05	1.6136	1.28515	2.02599	1.61 (1.29, 2.03)	0.00364261	0.4%	1.09199	1.3783
PIGA	1	0.000138341	2.12963	1.44366	3.14153	2.13 (1.44, 3.14)	0.00922507	0.9%	1.09199	1.3644
ASB13	-1	4.43477e-06	0.719034	0.624567	0.82779	0.72 (0.62, 0.83)	0.000875952	0.1%	1.09199	1.31885
RDH10	1	9.0299e-05	1.81344	1.34616	2.44291	1.81 (1.35, 2.44)	0.00690699	0.7%	1.0909	1.38145
EIF4G2	1	5.02894e-05	1.65816	1.29853	2.1174	1.66 (1.30, 2.12)	0.00450986	0.5%	1.0909	1.38093
MAP3K14	-1	9.18835e-05	0.541503	0.398199	0.73638	0.54 (0.40, 0.74)	0.0069939	0.7%	1.0909	1.37819
HRASLS5	-1	9.3912e-05	0.542568	0.39921	0.737407	0.54 (0.40, 0.74)	0.00708316	0.7%	1.0909	1.37755
CCDC66	-1	9.67357e-05	0.542532	0.398944	0.737798	0.54 (0.40, 0.74)	0.00718792	0.7%	1.0909	1.37678
SUN1	1	3.23593e-05	1.56061	1.26515	1.92508	1.56 (1.27, 1.93)	0.00334233	0.3%	1.0909	1.36881
CCNA2	1	0.000135444	2.0648	1.42287	2.99633	2.06 (1.42, 3.00)	0.00913325	0.9%	1.0909	1.36786
SKINTL	-1	0.000155637	0.472867	0.320755	0.697116	0.47 (0.32, 0.70)	0.0100816	1.0%	1.0909	1.35669
SLC1A5	1	0.000173422	2.22798	1.46659	3.38464	2.23 (1.47, 3.38)	0.0109628	1.1%	1.0909	1.35185
AACSP1	1	1.38097e-05	1.46005	1.23099	1.73172	1.46 (1.23, 1.73)	0.00185695	0.2%	1.0909	1.3453
C17orf64	1	4.20331e-06	1.37881	1.20248	1.581	1.38 (1.20, 1.58)	0.000851864	0.1%	1.0909	1.3137
MIR196A1	1	2.39862e-06	1.35527	1.19444	1.53777	1.36 (1.19, 1.54)	0.000550412	0.1%	1.0909	1.30227
C7orf72	1	4.05205e-07	1.29606	1.17235	1.43283	1.30 (1.17, 1.43)	0.000152902	<0.1%	1.0909	1.26719
RFWD3	1	0.000103613	1.84531	1.35436	2.51422	1.85 (1.35, 2.51)	0.00750552	0.8%	1.08981	1.37878
GOLT1B	1	3.70235e-05	1.56908	1.26675	1.94355	1.57 (1.27, 1.94)	0.00361071	0.4%	1.08981	1.36899
KMO	1	0.000149756	2.05471	1.41605	2.98142	2.05 (1.42, 2.98)	0.00985989	1.0%	1.08981	1.36509
COL20A1	1	1.40409e-05	1.44796	1.22521	1.7112	1.45 (1.23, 1.71)	0.00185695	0.2%	1.08981	1.34011
ROBO1	1	6.21878e-05	1.65671	1.294	2.12108	1.66 (1.29, 2.12)	0.00530261	0.5%	1.08872	1.37674
EIF3B	1	0.000111832	1.82446	1.34479	2.47521	1.82 (1.34, 2.48)	0.00789606	0.8%	1.08872	1.37633
CASC1	-1	8.52881e-05	0.57549	0.436853	0.758125	0.58 (0.44, 0.76)	0.00667687	0.7%	1.08872	1.37539
TMED3	1	0.000118078	1.83537	1.34732	2.50022	1.84 (1.35, 2.50)	0.00826227	0.8%	1.08872	1.37515
TIGD7	-1	7.21513e-05	0.597721	0.463587	0.770665	0.60 (0.46, 0.77)	0.00583341	0.6%	1.08872	1.37296
C17orf68	-1	0.000123317	0.524852	0.377678	0.729379	0.52 (0.38, 0.73)	0.00851436	0.9%	1.08872	1.37042
ANKRD54	1	0.000155771	1.97993	1.38964	2.82097	1.98 (1.39, 2.82)	0.0100816	1.0%	1.08872	1.36636
LDLRAD3	-1	4.34344e-05	0.636217	0.512218	0.790234	0.64 (0.51, 0.79)	0.00401036	0.4%	1.08872	1.36485
UPK1A	1	3.32865e-05	1.52225	1.24823	1.85642	1.52 (1.25, 1.86)	0.00337274	0.3%	1.08872	1.35792
JAK1	-1	0.000193138	0.459974	0.305781	0.691921	0.46 (0.31, 0.69)	0.0115913	1.2%	1.08872	1.34644
SEPT3	1	0.000202646	2.23205	1.4614	3.40909	2.23 (1.46, 3.41)	0.0119701	1.2%	1.08872	1.34634
DSCR10	1	1.42806e-05	1.44114	1.22187	1.69975	1.44 (1.22, 1.70)	0.00185695	0.2%	1.08872	1.33705
AKD1	-1	1.23099e-05	0.701378	0.598265	0.822264	0.70 (0.60, 0.82)	0.00173048	0.2%	1.08872	1.32982
NCRNA00221	1	5.62438e-06	1.37765	1.1997	1.58199	1.38 (1.20, 1.58)	0.00105738	0.1%	1.08872	1.3116
FLJ45244	-1	0.000114635	0.551641	0.407745	0.746319	0.55 (0.41, 0.75)	0.00805748	0.8%	1.08763	1.3717
DDIT4	1	0.000150778	1.92854	1.37315	2.70857	1.93 (1.37, 2.71)	0.00988543	1.0%	1.08763	1.36842
GPR56	1	0.000188458	2.06393	1.41095	3.0191	2.06 (1.41, 3.02)	0.0115171	1.2%	1.08763	1.35741
HEBP1	-1	0.000177204	0.497376	0.34525	0.716534	0.50 (0.35, 0.72)	0.0110813	1.1%	1.08763	1.35707
FTMT	1	3.08506e-05	1.49682	1.23817	1.80951	1.50 (1.24, 1.81)	0.00327478	0.3%	1.08763	1.35088
KRT78	1	2.66446e-05	1.48072	1.2329	1.77835	1.48 (1.23, 1.78)	0.00294867	0.3%	1.08763	1.34694
NGRN	1	2.37745e-05	1.46988	1.22942	1.75736	1.47 (1.23, 1.76)	0.00270786	0.3%	1.08763	1.34413
GBX2	1	1.64313e-05	1.43845	1.21918	1.69715	1.44 (1.22, 1.70)	0.0020677	0.2%	1.08763	1.33475
FAM9C	1	1.13871e-06	1.29808	1.1686	1.44191	1.30 (1.17, 1.44)	0.000297783	<0.1%	1.08763	1.26647
OR7G3	1	6.31521e-06	1.36083	1.19049	1.55555	1.36 (1.19, 1.56)	0.0011012	0.1%	1.08654	1.30147
ANKFN1	1	0.000106619	1.72979	1.31104	2.28228	1.73 (1.31, 2.28)	0.00766677	0.8%	1.08546	1.37305
C5	-1	0.00013293	0.549065	0.403704	0.746764	0.55 (0.40, 0.75)	0.00909754	0.9%	1.08546	1.368
PDE6B	-1	0.000100399	0.593888	0.456747	0.772207	0.59 (0.46, 0.77)	0.00738972	0.7%	1.08437	1.36727
ZNF563	-1	7.39485e-05	0.618269	0.487424	0.784239	0.62 (0.49, 0.78)	0.0059479	0.6%	1.08437	1.36479
CCDC103	-1	0.000156354	0.539989	0.39233	0.743221	0.54 (0.39, 0.74)	0.0100816	1.0%	1.08437	1.36391
ZNF174	-1	0.00021639	0.479399	0.324724	0.707752	0.48 (0.32, 0.71)	0.012283	1.2%	1.08437	1.34733
PTP4A1	1	2.65537e-05	1.45107	1.21971	1.72632	1.45 (1.22, 1.73)	0.00294867	0.3%	1.08437	1.33582
DBNDD1	1	0.000265114	2.29472	1.46851	3.58576	2.29 (1.47, 3.59)	0.0139288	1.4%	1.08437	1.3333
MIR3170	1	1.02804e-05	1.37584	1.19399	1.58539	1.38 (1.19, 1.59)	0.00151336	0.2%	1.08437	1.30743
ZNF844	-1	0.000119899	0.576654	0.435598	0.763387	0.58 (0.44, 0.76)	0.00835224	0.8%	1.08329	1.36725
GUK1	1	0.000160068	1.84293	1.3417	2.53142	1.84 (1.34, 2.53)	0.010278	1.0%	1.08329	1.36707
GPI	1	3.17457e-05	1.46391	1.22333	1.7518	1.46 (1.22, 1.75)	0.0033024	0.3%	1.08329	1.33903
KIAA0226	1	0.00010158	1.66432	1.28729	2.15178	1.66 (1.29, 2.15)	0.00740678	0.7%	1.0822	1.36801
ZNF763	-1	0.00014465	0.566004	0.422018	0.759115	0.57 (0.42, 0.76)	0.00956404	1.0%	1.0822	1.36429
GSTM3	-1	0.000174236	0.539506	0.390896	0.744615	0.54 (0.39, 0.74)	0.0109628	1.1%	1.0822	1.36088
SECISBP2L	1	0.000213295	1.97899	1.37888	2.84027	1.98 (1.38, 2.84)	0.0122473	1.2%	1.0822	1.35672
C1orf168	-1	0.000196331	0.515845	0.364085	0.730861	0.52 (0.36, 0.73)	0.0116823	1.2%	1.0822	1.3562
ANKRD17	1	4.06932e-05	1.48469	1.2293	1.79315	1.48 (1.23, 1.79)	0.00384834	0.4%	1.0822	1.34373
PRR7	1	0.000274525	2.20438	1.43997	3.37459	2.20 (1.44, 3.37)	0.0143748	1.4%	1.0822	1.33752
FYTTD1	1	9.3964e-05	1.61904	1.2713	2.06191	1.62 (1.27, 2.06)	0.00708316	0.7%	1.08112	1.36343
IGF2BP2	1	0.000223003	1.98277	1.37859	2.85173	1.98 (1.38, 2.85)	0.0125658	1.3%	1.08112	1.3552
YWHAZ	1	0.000160718	1.78224	1.32016	2.40606	1.78 (1.32, 2.41)	0.010278	1.0%	1.08004	1.36574
NPY1R	-1	0.00017825	0.552553	0.405184	0.753522	0.55 (0.41, 0.75)	0.0110813	1.1%	1.08004	1.35996
GOLGA1	-1	0.000103896	0.616344	0.482713	0.786968	0.62 (0.48, 0.79)	0.00750552	0.8%	1.08004	1.35922
WDR19	-1	0.000213805	0.527081	0.375522	0.73981	0.53 (0.38, 0.74)	0.0122473	1.2%	1.08004	1.35453
NRIP3	-1	0.000247739	0.496736	0.341666	0.722187	0.50 (0.34, 0.72)	0.0133762	1.3%	1.08004	1.3463
USP39	1	0.000298617	2.18019	1.42905	3.32616	2.18 (1.43, 3.33)	0.0148905	1.5%	1.08004	1.33602
EVX1	1	4.39618e-05	1.46088	1.21799	1.7522	1.46 (1.22, 1.75)	0.00403517	0.4%	1.08004	1.3346
ZNF843	-1	0.00031279	0.45191	0.293415	0.696018	0.45 (0.29, 0.70)	0.0152524	1.5%	1.08004	1.32759
GPR157	1	0.000371571	2.47308	1.50214	4.07162	2.47 (1.50, 4.07)	0.0169532	1.7%	1.08004	1.30998
MIR4267	1	7.92519e-06	1.33244	1.17479	1.51125	1.33 (1.17, 1.51)	0.00126188	0.1%	1.08004	1.28348
SLC27A1	-1	0.00014439	0.593349	0.45332	0.776634	0.59 (0.45, 0.78)	0.00956404	1.0%	1.07896	1.35943
EBF4	-1	0.000177638	0.562998	0.416935	0.760231	0.56 (0.42, 0.76)	0.0110813	1.1%	1.07896	1.35934
LYPD6B	-1	0.000135793	0.600221	0.461785	0.780159	0.60 (0.46, 0.78)	0.00913325	0.9%	1.07896	1.35902
NUDT8	1	7.83619e-05	1.53463	1.24078	1.89807	1.53 (1.24, 1.90)	0.0062069	0.6%	1.07896	1.34971
OPALIN	1	3.68287e-05	1.42996	1.20656	1.69472	1.43 (1.21, 1.69)	0.00361071	0.4%	1.07896	1.3243
RGS22	-1	0.000336901	0.435609	0.276564	0.686119	0.44 (0.28, 0.69)	0.0159034	1.6%	1.07896	1.31973
ZBED4	1	1.8032e-05	1.37351	1.18804	1.58794	1.37 (1.19, 1.59)	0.00218117	0.2%	1.07896	1.30298
KRT81	1	0.000191877	1.79074	1.31843	2.43227	1.79 (1.32, 2.43)	0.0115726	1.2%	1.07788	1.36134
ZNF441	-1	0.000204868	0.54911	0.400159	0.753506	0.55 (0.40, 0.75)	0.0119946	1.2%	1.07788	1.35625
ZBTB26	-1	8.8049e-05	0.647023	0.520492	0.804313	0.65 (0.52, 0.80)	0.00680156	0.7%	1.07788	1.34813
TFRC	1	0.000294668	2.07767	1.39839	3.0869	2.08 (1.40, 3.09)	0.0148323	1.5%	1.07788	1.34208
KDM4B	-1	0.000289488	0.487186	0.330229	0.718743	0.49 (0.33, 0.72)	0.014762	1.5%	1.07788	1.33935
FAM120AOS	-1	0.000311715	0.476687	0.318649	0.713105	0.48 (0.32, 0.71)	0.0152476	1.5%	1.07788	1.33447
SP8	1	6.70532e-06	1.31119	1.16533	1.47531	1.31 (1.17, 1.48)	0.00111308	0.1%	1.07788	1.27055
SFXN1	1	0.000256108	1.89268	1.34444	2.66448	1.89 (1.34, 2.66)	0.0136028	1.4%	1.07681	1.3533
NDUFS6	1	0.000254346	1.91038	1.35048	2.70241	1.91 (1.35, 2.70)	0.0136028	1.4%	1.07681	1.35316
ZNF440	-1	0.000254996	0.525755	0.372516	0.74203	0.53 (0.37, 0.74)	0.0136028	1.4%	1.07681	1.34913
TBRG4	1	8.90648e-05	1.53522	1.23895	1.90235	1.54 (1.24, 1.90)	0.00684614	0.7%	1.07681	1.34795
SLC35C1	1	0.000285265	1.96778	1.36513	2.83648	1.97 (1.37, 2.84)	0.0146253	1.5%	1.07681	1.34794
PABPC1L2B	1	9.64064e-07	1.24388	1.13988	1.35737	1.24 (1.14, 1.36)	0.000278579	<0.1%	1.07681	1.2258
MAPT	-1	0.000216473	0.561406	0.413454	0.762302	0.56 (0.41, 0.76)	0.012283	1.2%	1.07573	1.35422
SLC3A2	1	0.000205239	1.74902	1.30201	2.34949	1.75 (1.30, 2.35)	0.0119946	1.2%	1.07466	1.35826
NEGR1	-1	0.000194753	0.58323	0.439194	0.774502	0.58 (0.44, 0.77)	0.0116434	1.2%	1.07466	1.35445
SUSD3	-1	0.000203286	0.576522	0.431145	0.770919	0.58 (0.43, 0.77)	0.0119701	1.2%	1.07466	1.35438
C1orf51	-1	0.000164443	0.601975	0.462306	0.78384	0.60 (0.46, 0.78)	0.0104734	1.0%	1.07466	1.35437
DCDC1	-1	0.000241354	0.553794	0.403953	0.759217	0.55 (0.40, 0.76)	0.0132609	1.3%	1.07466	1.35158
TBCEL	-1	0.000110631	0.642723	0.513686	0.804176	0.64 (0.51, 0.80)	0.00784679	0.8%	1.07466	1.34666
TMEM151A	1	0.000109154	1.53364	1.23494	1.90459	1.53 (1.23, 1.90)	0.007813	0.8%	1.07466	1.34449
ZNF484	-1	0.000298688	0.518028	0.362697	0.739882	0.52 (0.36, 0.74)	0.0148905	1.5%	1.07466	1.34346
LOC284023	-1	6.56678e-05	0.68572	0.569755	0.825287	0.69 (0.57, 0.83)	0.00547957	0.5%	1.07466	1.3275
HIST1H2AJ	1	0.000389048	2.1803	1.41737	3.3539	2.18 (1.42, 3.35)	0.0176474	1.8%	1.07466	1.32677
BRD1	1	4.24528e-05	1.40024	1.1918	1.64513	1.40 (1.19, 1.65)	0.00395693	0.4%	1.07466	1.31021
C9orf27	1	3.24453e-06	1.26453	1.14554	1.39588	1.26 (1.15, 1.40)	0.000713065	0.1%	1.07466	1.23972
AP1G1	1	0.000237846	1.75415	1.29987	2.36719	1.75 (1.30, 2.37)	0.0131143	1.3%	1.07358	1.35464
NT5C2	1	0.000251004	1.78466	1.30885	2.43343	1.78 (1.31, 2.43)	0.0135057	1.4%	1.07358	1.35398
PION	-1	0.000214273	0.581126	0.435966	0.774619	0.58 (0.44, 0.77)	0.0122473	1.2%	1.07358	1.35242
CACNA1F	-1	0.0001969	0.593955	0.451487	0.781379	0.59 (0.45, 0.78)	0.0116823	1.2%	1.07358	1.35218
C2orf65	-1	0.000242505	0.566224	0.417901	0.767191	0.57 (0.42, 0.77)	0.0132774	1.3%	1.07358	1.35085
ONECUT2	1	0.000300598	1.89941	1.34137	2.6896	1.90 (1.34, 2.69)	0.014938	1.5%	1.07358	1.3483
MIR1208	1	0.000232308	1.72054	1.2888	2.29692	1.72 (1.29, 2.30)	0.0129462	1.3%	1.07251	1.35383
OR52E8	1	0.000183129	1.63936	1.26535	2.12392	1.64 (1.27, 2.12)	0.0113394	1.1%	1.07251	1.35285
SMARCC1	1	0.000285871	1.8289	1.31989	2.53421	1.83 (1.32, 2.53)	0.0146253	1.5%	1.07251	1.35068
MR1	-1	0.000294622	0.541044	0.387969	0.754516	0.54 (0.39, 0.75)	0.0148323	1.5%	1.07251	1.34573
COX6B1	1	7.59254e-05	1.44911	1.20588	1.74139	1.45 (1.21, 1.74)	0.00607559	0.6%	1.07251	1.32455
TMEM155	1	0.000285542	1.80897	1.31329	2.49173	1.81 (1.31, 2.49)	0.0146253	1.5%	1.07144	1.35068
C9orf64	-1	0.000258832	0.571545	0.423362	0.771593	0.57 (0.42, 0.77)	0.0136909	1.4%	1.07144	1.34868
CBX3	1	0.00012881	1.52735	1.22964	1.89713	1.53 (1.23, 1.90)	0.00885441	0.9%	1.07144	1.34047
BZRAP1	-1	0.000315545	0.541088	0.387381	0.755784	0.54 (0.39, 0.76)	0.0152912	1.5%	1.07037	1.34369
TMOD2	1	0.000120829	1.49917	1.21955	1.8429	1.50 (1.22, 1.84)	0.00837963	0.8%	1.07037	1.33436
SHCBP1	1	0.000474183	2.26275	1.43138	3.577	2.26 (1.43, 3.58)	0.0199431	2.0%	1.07037	1.31456
TTC12	-1	0.000472605	0.447441	0.285048	0.70235	0.45 (0.29, 0.70)	0.0199312	2.0%	1.07037	1.31146
LOC729966	1	3.17022e-05	1.34175	1.16824	1.54103	1.34 (1.17, 1.54)	0.0033024	0.3%	1.07037	1.28254
PADI3	1	0.000184726	1.58576	1.2453	2.01929	1.59 (1.25, 2.02)	0.0113931	1.1%	1.0693	1.34552
GPX5	1	0.00018895	1.58474	1.24446	2.01805	1.58 (1.24, 2.02)	0.0115171	1.2%	1.0693	1.34493
ZDBF2	-1	0.00032201	0.552093	0.399425	0.763115	0.55 (0.40, 0.76)	0.0155082	1.6%	1.0693	1.34339
BUD13	-1	0.00033707	0.534411	0.379403	0.752747	0.53 (0.38, 0.75)	0.0159034	1.6%	1.0693	1.34129
ZNF326	-1	0.000367128	0.526015	0.369409	0.749012	0.53 (0.37, 0.75)	0.016849	1.7%	1.0693	1.33787
TMEM40	1	0.000431802	2.04695	1.37364	3.05029	2.05 (1.37, 3.05)	0.0187279	1.9%	1.0693	1.33071
CLIC6	-1	0.000469076	0.467174	0.304983	0.71562	0.47 (0.30, 0.72)	0.0198898	2.0%	1.0693	1.31773
OR9K2	1	2.3276e-05	1.31595	1.15878	1.49443	1.32 (1.16, 1.49)	0.00267614	0.3%	1.0693	1.26889
GMCL1L	1	0.000277335	1.72079	1.28424	2.30573	1.72 (1.28, 2.31)	0.0144264	1.4%	1.06823	1.34936
C17orf91	-1	0.000246829	0.604239	0.461552	0.791037	0.60 (0.46, 0.79)	0.0133733	1.3%	1.06823	1.34468
SCARB2	1	9.93675e-05	1.44053	1.19866	1.73121	1.44 (1.20, 1.73)	0.00734849	0.7%	1.06823	1.31855
DET1	-1	5.19659e-05	0.729729	0.626447	0.850039	0.73 (0.63, 0.85)	0.00460725	0.5%	1.06823	1.29322
SERPINF2	-1	0.000337351	0.56347	0.411776	0.771047	0.56 (0.41, 0.77)	0.0159034	1.6%	1.06716	1.34192
FARP2	-1	0.000339695	0.556977	0.404394	0.767131	0.56 (0.40, 0.77)	0.0159177	1.6%	1.06716	1.34185
C1orf220	-1	0.000206926	0.634197	0.498599	0.80667	0.63 (0.50, 0.81)	0.012048	1.2%	1.06716	1.3392
PLXNB2	1	0.000187459	1.54629	1.23018	1.94363	1.55 (1.23, 1.94)	0.0115162	1.2%	1.06716	1.33835
FTSJ3	1	0.000174103	1.53928	1.2289	1.92805	1.54 (1.23, 1.93)	0.0109628	1.1%	1.06716	1.33821
FAM92A1	1	0.000422905	1.95809	1.34768	2.84499	1.96 (1.35, 2.84)	0.0186941	1.9%	1.06716	1.33557
CX3CR1	-1	0.000471876	0.47755	0.315557	0.722701	0.48 (0.32, 0.72)	0.0199312	2.0%	1.06716	1.32034
EXO1	1	0.000583818	2.40459	1.45841	3.96464	2.40 (1.46, 3.96)	0.0225493	2.3%	1.06716	1.29776
INTS1	1	0.000236705	1.60426	1.24691	2.06403	1.60 (1.25, 2.06)	0.0131054	1.3%	1.06609	1.34325
STK11IP	-1	0.00030755	0.582188	0.433979	0.781011	0.58 (0.43, 0.78)	0.0150912	1.5%	1.06609	1.34308
FCGBP	-1	0.000347245	0.567546	0.41612	0.774076	0.57 (0.42, 0.77)	0.0161744	1.6%	1.06609	1.34096
EGLN1	1	0.000408781	1.86667	1.32053	2.63869	1.87 (1.32, 2.64)	0.0182769	1.8%	1.06609	1.33954
ANKRD30A	-1	0.00042874	0.520859	0.362298	0.748816	0.52 (0.36, 0.75)	0.0187279	1.9%	1.06609	1.33228
CWF19L2	-1	0.000485073	0.489587	0.32778	0.731267	0.49 (0.33, 0.73)	0.0201013	2.0%	1.06609	1.32233
GFPT1	1	0.000294139	1.66102	1.26203	2.18613	1.66 (1.26, 2.19)	0.0148323	1.5%	1.06503	1.34428
DUS3L	-1	0.000318893	0.591249	0.444115	0.787128	0.59 (0.44, 0.79)	0.0154056	1.5%	1.06396	1.34096
STAT5A	-1	0.000296856	0.606441	0.46251	0.795164	0.61 (0.46, 0.80)	0.0148905	1.5%	1.06396	1.3399
AARS	1	0.00039842	1.78335	1.29474	2.45637	1.78 (1.29, 2.46)	0.0179162	1.8%	1.0629	1.34103
LOC100130148	-1	0.000334313	0.590225	0.442491	0.787282	0.59 (0.44, 0.79)	0.0159034	1.6%	1.0629	1.33991
RASGRP4	-1	0.000328822	0.596186	0.449574	0.79061	0.60 (0.45, 0.79)	0.0157391	1.6%	1.0629	1.33942
CROCC	-1	0.000303212	0.607683	0.463781	0.796236	0.61 (0.46, 0.80)	0.0149725	1.5%	1.0629	1.33913
PCGF3	-1	0.000375263	0.569074	0.417118	0.776388	0.57 (0.42, 0.78)	0.0170717	1.7%	1.0629	1.33873
PPPDE1	1	0.000485656	1.94574	1.33866	2.82815	1.95 (1.34, 2.83)	0.0201013	2.0%	1.0629	1.3315
TMEM101	-1	0.000487893	0.514431	0.354067	0.747427	0.51 (0.35, 0.75)	0.0201096	2.0%	1.0629	1.32707
SYNPO2L	-1	0.000517753	0.502593	0.340818	0.741158	0.50 (0.34, 0.74)	0.020876	2.1%	1.0629	1.3229
IGF2BP1	1	0.000397318	1.74752	1.28313	2.37996	1.75 (1.28, 2.38)	0.0179162	1.8%	1.06184	1.34065
RHCG	1	0.000306566	1.61587	1.24522	2.09684	1.62 (1.25, 2.10)	0.0150904	1.5%	1.06184	1.33913
MIR133A1	1	0.000236845	1.53578	1.22175	1.93051	1.54 (1.22, 1.93)	0.0131054	1.3%	1.06184	1.33222
HBZ	1	0.000192085	1.48869	1.20777	1.83495	1.49 (1.21, 1.83)	0.0115726	1.2%	1.06184	1.32492
PACRGL	-1	0.000137922	0.70057	0.583428	0.841233	0.70 (0.58, 0.84)	0.00922507	0.9%	1.06184	1.30842
CCDC45	1	0.000315377	1.62016	1.24607	2.10657	1.62 (1.25, 2.11)	0.0152912	1.5%	1.06078	1.33897
FANK1	-1	0.000363661	0.597268	0.449901	0.792906	0.60 (0.45, 0.79)	0.0167391	1.7%	1.06078	1.33673
STX8	-1	0.000363379	0.600928	0.454188	0.795078	0.60 (0.45, 0.80)	0.0167391	1.7%	1.06078	1.33614
SIN3B	-1	0.00042699	0.562146	0.408013	0.774504	0.56 (0.41, 0.77)	0.0187156	1.9%	1.06078	1.33521
IFI27L1	-1	0.00033531	0.614857	0.471345	0.802065	0.61 (0.47, 0.80)	0.0159034	1.6%	1.06078	1.33513
GOLPH3	1	0.000490776	1.86194	1.31271	2.64097	1.86 (1.31, 2.64)	0.0201528	2.0%	1.06078	1.33394
SMG6	-1	0.000476372	0.539152	0.381243	0.762467	0.54 (0.38, 0.76)	0.0199431	2.0%	1.06078	1.33094
ALG3	1	0.000546417	1.96104	1.33861	2.87289	1.96 (1.34, 2.87)	0.0215955	2.2%	1.06078	1.3269
HSD3B7	-1	0.00023229	0.659589	0.528501	0.823192	0.66 (0.53, 0.82)	0.0129462	1.3%	1.06078	1.32606
DCAF16	-1	0.000539706	0.514431	0.353033	0.749616	0.51 (0.35, 0.75)	0.0214836	2.1%	1.06078	1.32369
ACCN5	1	0.000363129	1.64154	1.25005	2.15564	1.64 (1.25, 2.16)	0.0167391	1.7%	1.05971	1.33774
RPP21	1	0.000396352	1.66431	1.25554	2.20616	1.66 (1.26, 2.21)	0.0179162	1.8%	1.05971	1.33731
LOC642006	1	0.000338823	1.60543	1.23923	2.07986	1.61 (1.24, 2.08)	0.0159177	1.6%	1.05971	1.33579
BBC3	-1	0.000431133	0.582205	0.430802	0.786817	0.58 (0.43, 0.79)	0.0187279	1.9%	1.05971	1.33409
FSD2	-1	0.000370322	0.611491	0.466444	0.801643	0.61 (0.47, 0.80)	0.0169457	1.7%	1.05971	1.3336
C17orf97	-1	0.000476721	0.564255	0.409303	0.777867	0.56 (0.41, 0.78)	0.0199431	2.0%	1.05971	1.33199
FAM83D	1	0.000660782	2.17401	1.39043	3.39917	2.17 (1.39, 3.40)	0.0247262	2.5%	1.05971	1.30813
SGOL1	1	0.000679983	2.15752	1.38453	3.36206	2.16 (1.38, 3.36)	0.0251433	2.5%	1.05971	1.30813
LOC144742	1	0.00015428	1.41432	1.18188	1.69249	1.41 (1.18, 1.69)	0.0100727	1.0%	1.05971	1.30422
UBE2C	1	0.000783989	2.51205	1.46748	4.30018	2.51 (1.47, 4.30)	0.027065	2.7%	1.05971	1.27985
LRIT2	1	8.60069e-05	1.33655	1.1564	1.54478	1.34 (1.16, 1.54)	0.00667687	0.7%	1.05971	1.27393
ZNF576	-1	0.000481181	0.569937	0.415662	0.781471	0.57 (0.42, 0.78)	0.0200223	2.0%	1.05866	1.33165
PYGO1	-1	0.000513314	0.556375	0.399666	0.77453	0.56 (0.40, 0.77)	0.020876	2.1%	1.05866	1.32966
CCT5	1	0.000579782	1.92366	1.32522	2.79235	1.92 (1.33, 2.79)	0.0224489	2.2%	1.05866	1.32652
MEIS3P1	-1	0.000277359	0.661072	0.528863	0.82633	0.66 (0.53, 0.83)	0.0144264	1.4%	1.05866	1.32235
C7orf40	1	0.000244871	1.48406	1.20179	1.83264	1.48 (1.20, 1.83)	0.0133274	1.3%	1.05866	1.32012
TNFRSF14	-1	0.000653957	0.489233	0.324313	0.738019	0.49 (0.32, 0.74)	0.0245408	2.5%	1.05866	1.31175
STX6	1	0.000513875	1.77916	1.28536	2.46267	1.78 (1.29, 2.46)	0.020876	2.1%	1.0576	1.3336
P4HB	1	0.000519801	1.78321	1.28626	2.47214	1.78 (1.29, 2.47)	0.0209046	2.1%	1.0576	1.33326
METTL7B	1	0.000534187	1.77964	1.28425	2.46611	1.78 (1.28, 2.47)	0.021373	2.1%	1.0576	1.33245
KIAA1274	-1	0.00041306	0.612722	0.466873	0.804133	0.61 (0.47, 0.80)	0.0183108	1.8%	1.0576	1.33075
PAPD7	1	0.000569528	1.83939	1.30054	2.6015	1.84 (1.30, 2.60)	0.0222173	2.2%	1.0576	1.32977
KPNA2	1	0.000608282	1.87951	1.31025	2.69609	1.88 (1.31, 2.70)	0.0232638	2.3%	1.0576	1.32656
ZNF287	-1	0.000326457	0.644903	0.507674	0.819227	0.64 (0.51, 0.82)	0.015674	1.6%	1.0576	1.3263
PIM3	1	0.000223066	1.45164	1.19102	1.76929	1.45 (1.19, 1.77)	0.0125658	1.3%	1.0576	1.31244
SCUBE2	-1	0.000697526	0.486023	0.320275	0.737547	0.49 (0.32, 0.74)	0.0253121	2.5%	1.0576	1.30863
MIR4258	1	0.000755224	2.1903	1.38801	3.45633	2.19 (1.39, 3.46)	0.0266016	2.7%	1.0576	1.30216
NPM3	1	0.000857222	2.56549	1.47436	4.46414	2.57 (1.47, 4.46)	0.0285048	2.9%	1.0576	1.27316
BARHL2	1	9.67223e-05	1.32711	1.15111	1.53002	1.33 (1.15, 1.53)	0.00718792	0.7%	1.0576	1.26814
F9	1	4.73481e-05	1.2769	1.13505	1.43648	1.28 (1.14, 1.44)	0.00427064	0.4%	1.0576	1.24127
MIR4256	1	0.000511214	1.71894	1.26637	2.33323	1.72 (1.27, 2.33)	0.020876	2.1%	1.05654	1.33304
CFL1	1	0.00041237	1.61675	1.23841	2.11068	1.62 (1.24, 2.11)	0.0183108	1.8%	1.05654	1.33257
SENP5	1	0.000451373	1.63528	1.24239	2.15243	1.64 (1.24, 2.15)	0.0194028	1.9%	1.05654	1.33206
GPAA1	1	0.000555873	1.75851	1.27635	2.42282	1.76 (1.28, 2.42)	0.0219036	2.2%	1.05654	1.33124
KIAA1407	-1	0.0004264	0.613338	0.467301	0.805014	0.61 (0.47, 0.81)	0.0187156	1.9%	1.05654	1.32986
EFCAB6	-1	0.000411749	0.623688	0.47996	0.810456	0.62 (0.48, 0.81)	0.0183108	1.8%	1.05654	1.32823
ZNF738	-1	0.000598215	0.549318	0.390175	0.773372	0.55 (0.39, 0.77)	0.0230483	2.3%	1.05654	1.32458
NHLRC4	-1	0.000605306	0.550382	0.391238	0.77426	0.55 (0.39, 0.77)	0.0232638	2.3%	1.05654	1.32429
LYRM5	-1	0.00030197	0.671618	0.541197	0.833467	0.67 (0.54, 0.83)	0.0149585	1.5%	1.05654	1.31573
POLK	-1	0.000694544	0.508007	0.343481	0.751342	0.51 (0.34, 0.75)	0.0252626	2.5%	1.05654	1.31386
KIAA0430	-1	0.000703574	0.501127	0.336029	0.747342	0.50 (0.34, 0.75)	0.0254134	2.5%	1.05654	1.31195
ANLN	1	0.000861767	2.34229	1.41977	3.86423	2.34 (1.42, 3.86)	0.0285499	2.9%	1.05654	1.28721
RP1-177G6-2	1	0.000135136	1.35537	1.15944	1.58442	1.36 (1.16, 1.58)	0.00913325	0.9%	1.05654	1.28031
LRIG3	1	0.000531483	1.70012	1.25918	2.29549	1.70 (1.26, 2.30)	0.0213195	2.1%	1.05548	1.33143
NEK5	-1	0.000362458	0.650555	0.513642	0.823963	0.65 (0.51, 0.82)	0.0167391	1.7%	1.05548	1.32209
SEC61A1	1	0.000689339	1.91822	1.3168	2.79431	1.92 (1.32, 2.79)	0.0252626	2.5%	1.05548	1.32094
HOXA13	1	0.000245127	1.43261	1.18219	1.73607	1.43 (1.18, 1.74)	0.0133274	1.3%	1.05548	1.30526
RPF1	-1	0.000516752	0.600265	0.450001	0.800705	0.60 (0.45, 0.80)	0.020876	2.1%	1.05443	1.32733
ZNF317	-1	0.000545984	0.59089	0.438496	0.796247	0.59 (0.44, 0.80)	0.0215955	2.2%	1.05443	1.32692
NXNL2	-1	0.000679325	0.533139	0.370914	0.766317	0.53 (0.37, 0.77)	0.0251433	2.5%	1.05443	1.31884
KDELR2	1	0.000640872	1.78201	1.27894	2.48295	1.78 (1.28, 2.48)	0.0242122	2.4%	1.05338	1.32697
TRAF3IP1	-1	0.000567431	0.588646	0.435495	0.795657	0.59 (0.44, 0.80)	0.0222173	2.2%	1.05338	1.32606
SLC30A3	1	0.000459198	1.5765	1.22207	2.03371	1.58 (1.22, 2.03)	0.0195241	2.0%	1.05338	1.32577
POU3F4	1	0.000444079	1.5602	1.21726	1.99975	1.56 (1.22, 2.00)	0.0191605	1.9%	1.05338	1.32432
HIVEP3	-1	0.000637807	0.556986	0.398086	0.779311	0.56 (0.40, 0.78)	0.0241562	2.4%	1.05338	1.32304
LOC284440	-1	0.00064239	0.55733	0.398397	0.779666	0.56 (0.40, 0.78)	0.0242122	2.4%	1.05338	1.32284
STON2	-1	0.000687523	0.541181	0.379644	0.771452	0.54 (0.38, 0.77)	0.0252626	2.5%	1.05338	1.31941
SMU1	-1	0.000694202	0.536407	0.374269	0.768784	0.54 (0.37, 0.77)	0.0252626	2.5%	1.05338	1.31854
LARP1	1	0.000776893	1.97984	1.32937	2.94859	1.98 (1.33, 2.95)	0.0269392	2.7%	1.05338	1.31386
UGT2B10	1	0.000213893	1.38651	1.16623	1.64839	1.39 (1.17, 1.65)	0.0122473	1.2%	1.05338	1.29003
CLCN5	1	0.000713564	1.83287	1.29046	2.60328	1.83 (1.29, 2.60)	0.0255377	2.6%	1.05232	1.32275
COPG	1	0.000702768	1.78367	1.27629	2.49276	1.78 (1.28, 2.49)	0.0254134	2.5%	1.05127	1.32413
TECTA	-1	0.000626178	0.582581	0.42745	0.794013	0.58 (0.43, 0.79)	0.0238897	2.4%	1.05127	1.32367
PHF2	-1	0.00054667	0.615291	0.467188	0.810345	0.62 (0.47, 0.81)	0.0215955	2.2%	1.05127	1.32345
ESRP1	1	0.000764406	1.86116	1.29618	2.67242	1.86 (1.30, 2.67)	0.0268644	2.7%	1.05127	1.31967
SLC45A4	1	0.000795498	1.89788	1.30519	2.7597	1.90 (1.31, 2.76)	0.0272214	2.7%	1.05127	1.31695
LOC644961	-1	0.000821483	0.514935	0.349044	0.75967	0.51 (0.35, 0.76)	0.0278016	2.8%	1.05127	1.30938
CENPO	1	0.000898127	2.07545	1.34878	3.19362	2.08 (1.35, 3.19)	0.029442	2.9%	1.05127	1.30309
FGD3	-1	0.000878971	0.48248	0.314047	0.741249	0.48 (0.31, 0.74)	0.0289968	2.9%	1.05127	1.29929
MAGEA3	1	0.000259711	1.39812	1.168	1.67357	1.40 (1.17, 1.67)	0.013691	1.4%	1.05127	1.29253
DGCR10	1	0.000654253	1.69345	1.25085	2.29266	1.69 (1.25, 2.29)	0.0245408	2.5%	1.05022	1.32552
IDI1	1	0.000576826	1.61632	1.22969	2.1245	1.62 (1.23, 2.12)	0.02239	2.2%	1.05022	1.32463
ICK	1	0.000708599	1.76328	1.26984	2.44847	1.76 (1.27, 2.45)	0.0254184	2.5%	1.05022	1.32403
ABCC10	1	0.000517309	1.5705	1.2172	2.02634	1.57 (1.22, 2.03)	0.020876	2.1%	1.05022	1.32245
INPP5K	-1	0.000606796	0.605455	0.454472	0.806597	0.61 (0.45, 0.81)	0.0232638	2.3%	1.05022	1.32243
ZNF516	-1	0.000706877	0.569236	0.410849	0.788682	0.57 (0.41, 0.79)	0.025415	2.5%	1.05022	1.32029
ZNF594	-1	0.000728948	0.55558	0.395062	0.781319	0.56 (0.40, 0.78)	0.0260286	2.6%	1.05022	1.31878
GSG1	-1	0.000746247	0.56839	0.409294	0.789328	0.57 (0.41, 0.79)	0.0264646	2.6%	1.05022	1.31863
GPA33	1	0.000455791	1.51388	1.2006	1.9089	1.51 (1.20, 1.91)	0.0194834	1.9%	1.05022	1.31627
ARHGEF6	-1	0.000770838	0.543334	0.380773	0.775297	0.54 (0.38, 0.78)	0.0269151	2.7%	1.05022	1.31591
C10orf68	-1	0.000766871	0.5405	0.377691	0.773489	0.54 (0.38, 0.77)	0.0268905	2.7%	1.05022	1.31575
POU4F1	1	0.000488435	1.51649	1.20004	1.91639	1.52 (1.20, 1.92)	0.0201096	2.0%	1.05022	1.31545
SEMA4B	1	0.000425026	1.48986	1.19357	1.85971	1.49 (1.19, 1.86)	0.0187156	1.9%	1.05022	1.31264
TXNDC8	1	0.000444509	1.48264	1.19011	1.84706	1.48 (1.19, 1.85)	0.0191605	1.9%	1.05022	1.31028
PTGER3	-1	0.000851252	0.522926	0.35727	0.765391	0.52 (0.36, 0.77)	0.0284431	2.8%	1.05022	1.30963
TROAP	1	0.000902469	1.9715	1.32046	2.94351	1.97 (1.32, 2.94)	0.0294605	2.9%	1.05022	1.309
SLC35A2	1	0.000949606	2.02791	1.33341	3.08415	2.03 (1.33, 3.08)	0.030489	3.0%	1.05022	1.30395
SLC40A1	-1	0.000901525	0.501842	0.334021	0.75398	0.50 (0.33, 0.75)	0.0294605	2.9%	1.05022	1.30328
SLC4A10	-1	0.000922314	0.498925	0.330678	0.752776	0.50 (0.33, 0.75)	0.0297351	3.0%	1.05022	1.30177
FRMPD2	-1	0.000916891	0.497851	0.329613	0.751959	0.50 (0.33, 0.75)	0.0296829	3.0%	1.05022	1.30172
FAM184B	-1	0.000919699	0.495283	0.326877	0.750452	0.50 (0.33, 0.75)	0.0297122	3.0%	1.05022	1.30098
ZNF695	1	0.000959311	2.1086	1.35423	3.28319	2.11 (1.35, 3.28)	0.0306116	3.1%	1.05022	1.29856
TUBG2	-1	0.000282337	0.718076	0.600527	0.858634	0.72 (0.60, 0.86)	0.014588	1.5%	1.05022	1.28782
ATAD3A	1	0.00102788	2.27663	1.39307	3.7206	2.28 (1.39, 3.72)	0.0319502	3.2%	1.05022	1.28486
MAGEB2	1	0.000109866	1.27919	1.12913	1.44918	1.28 (1.13, 1.45)	0.0078281	0.8%	1.05022	1.23945
GALNS	1	0.000779802	1.73167	1.25707	2.38547	1.73 (1.26, 2.39)	0.0269801	2.7%	1.04917	1.32114
DHCR7	1	0.000806605	1.75506	1.26296	2.43892	1.76 (1.26, 2.44)	0.0275411	2.8%	1.04917	1.32013
KIAA0528	-1	0.00067798	0.604102	0.451718	0.807892	0.60 (0.45, 0.81)	0.0251433	2.5%	1.04917	1.31969
SMPD2	-1	0.000636112	0.615549	0.465952	0.813177	0.62 (0.47, 0.81)	0.0241506	2.4%	1.04917	1.31964
HRK	1	0.000573791	1.56499	1.21285	2.01938	1.56 (1.21, 2.02)	0.0223278	2.2%	1.04917	1.31952
PGD	1	0.00082458	1.76576	1.26538	2.46402	1.77 (1.27, 2.46)	0.0278016	2.8%	1.04917	1.31938
C9orf117	-1	0.000748452	0.582996	0.426017	0.797819	0.58 (0.43, 0.80)	0.0264826	2.6%	1.04917	1.31851
ZNF20	-1	0.000772771	0.58369	0.426469	0.798872	0.58 (0.43, 0.80)	0.0269151	2.7%	1.04917	1.31755
CLTC	1	0.000563537	1.54673	1.20715	1.98183	1.55 (1.21, 1.98)	0.0221497	2.2%	1.04917	1.31748
ZNF625	-1	0.00079499	0.563491	0.40303	0.787838	0.56 (0.40, 0.79)	0.0272214	2.7%	1.04917	1.3165
ATP8A2	-1	0.000828234	0.558672	0.397124	0.785937	0.56 (0.40, 0.79)	0.0278529	2.8%	1.04917	1.31494
WAPAL	-1	0.000856095	0.55099	0.388122	0.782201	0.55 (0.39, 0.78)	0.0285048	2.9%	1.04917	1.31325
RHOV	1	0.000910194	1.91239	1.30374	2.80517	1.91 (1.30, 2.81)	0.0296159	3.0%	1.04917	1.31169
DMRTC2	1	0.000492509	1.48654	1.18943	1.85787	1.49 (1.19, 1.86)	0.0201709	2.0%	1.04917	1.3094
KIF14	1	0.000991315	2.07416	1.34357	3.20202	2.07 (1.34, 3.20)	0.0312495	3.1%	1.04917	1.29953
GRIK4	-1	0.000983512	0.49321	0.323929	0.750956	0.49 (0.32, 0.75)	0.0311291	3.1%	1.04917	1.298
CDC25C	1	0.00105986	2.21744	1.37663	3.57178	2.22 (1.38, 3.57)	0.0327915	3.3%	1.04917	1.28764
DEFB133	1	0.000294095	1.38004	1.15921	1.64295	1.38 (1.16, 1.64)	0.0148323	1.5%	1.04917	1.28423
GSTTP1	1	0.000281335	1.36003	1.15207	1.60553	1.36 (1.15, 1.61)	0.0145846	1.5%	1.04917	1.27631
PCDH11Y	1	0.000256294	1.34879	1.14889	1.58346	1.35 (1.15, 1.58)	0.0136028	1.4%	1.04917	1.27209
KIAA0753	-1	0.000792844	0.58307	0.425469	0.799049	0.58 (0.43, 0.80)	0.0272214	2.7%	1.04812	1.31681
AFM	1	6.6704e-05	1.22804	1.11011	1.35851	1.23 (1.11, 1.36)	0.00553643	0.6%	1.04812	1.20613
APOBEC1	1	5.53381e-05	1.21788	1.1066	1.34036	1.22 (1.11, 1.34)	0.0047972	0.5%	1.04812	1.19893
BAI2	-1	0.000813324	0.588263	0.431206	0.802525	0.59 (0.43, 0.80)	0.0276495	2.8%	1.04707	1.3159
AGBL2	-1	0.000684777	0.628065	0.480188	0.821481	0.63 (0.48, 0.82)	0.0252607	2.5%	1.04707	1.31534
ACTR3C	-1	0.000635228	0.644633	0.501081	0.829312	0.64 (0.50, 0.83)	0.0241506	2.4%	1.04707	1.31271
CLK1	-1	0.000894665	0.556113	0.393366	0.786192	0.56 (0.39, 0.79)	0.0293902	2.9%	1.04707	1.31227
MIR1297	1	0.000213996	1.30481	1.13337	1.50219	1.30 (1.13, 1.50)	0.0122473	1.2%	1.04707	1.25115
GZMB	1	0.000774473	1.64319	1.23009	2.19501	1.64 (1.23, 2.20)	0.0269151	2.7%	1.04603	1.31896
TSTA3	1	0.000809687	1.66838	1.23657	2.25099	1.67 (1.24, 2.25)	0.0275859	2.8%	1.04603	1.31883
LMAN1L	1	0.00069443	1.57699	1.21202	2.05185	1.58 (1.21, 2.05)	0.0252626	2.5%	1.04603	1.3166
DLX6-AS1	1	0.000705367	1.56675	1.2083	2.03153	1.57 (1.21, 2.03)	0.025415	2.5%	1.04603	1.31514
C14orf33	-1	0.000774142	0.618376	0.467254	0.818374	0.62 (0.47, 0.82)	0.0269151	2.7%	1.04603	1.31418
RGP1	-1	0.000674123	0.639457	0.494158	0.827479	0.64 (0.49, 0.83)	0.0251172	2.5%	1.04603	1.31289
TMEM8B	-1	0.000970606	0.549983	0.385554	0.784538	0.55 (0.39, 0.78)	0.0308971	3.1%	1.04603	1.30903
KIAA0664L3	-1	0.000538791	0.677604	0.543562	0.8447	0.68 (0.54, 0.84)	0.0214836	2.1%	1.04603	1.30313
AURKA	1	0.00110809	1.9965	1.31773	3.02489	2.00 (1.32, 3.02)	0.0334272	3.3%	1.04603	1.30019
KLHL5	-1	0.0010755	0.510329	0.34099	0.763763	0.51 (0.34, 0.76)	0.0330356	3.3%	1.04603	1.29884
GRSF1	1	0.000455403	1.42387	1.16861	1.7349	1.42 (1.17, 1.73)	0.0194834	1.9%	1.04603	1.29442
LSS	1	0.00102682	1.85393	1.28246	2.68005	1.85 (1.28, 2.68)	0.0319502	3.2%	1.04498	1.31005
FAM154B	-1	0.00102344	0.538132	0.371773	0.778933	0.54 (0.37, 0.78)	0.0319502	3.2%	1.04498	1.30574
SHPK	-1	0.00113813	0.498717	0.327991	0.758311	0.50 (0.33, 0.76)	0.033943	3.4%	1.04498	1.29403
NPFFR1	1	0.000403572	1.37126	1.15121	1.63338	1.37 (1.15, 1.63)	0.0180958	1.8%	1.04498	1.27746
MEPE	1	0.000345187	1.34792	1.1446	1.58736	1.35 (1.14, 1.59)	0.0161267	1.6%	1.04498	1.26912
OR52E6	1	0.000848918	1.63583	1.22511	2.18425	1.64 (1.23, 2.18)	0.028426	2.8%	1.04394	1.31615
FAF2	1	0.00108376	1.87736	1.28671	2.73915	1.88 (1.29, 2.74)	0.0330939	3.3%	1.04394	1.30723
C20orf132	-1	0.000972217	0.580156	0.419798	0.801767	0.58 (0.42, 0.80)	0.0308971	3.1%	1.04289	1.31073
OR8S1	1	0.00023101	1.27196	1.1191	1.44571	1.27 (1.12, 1.45)	0.0129462	1.3%	1.04289	1.23162
C6orf225	-1	0.000824925	0.637043	0.489102	0.829733	0.64 (0.49, 0.83)	0.0278016	2.8%	1.04185	1.30884
POTEG	1	0.000753813	1.51725	1.1905	1.93366	1.52 (1.19, 1.93)	0.0266016	2.7%	1.04185	1.30708
ASTN2	-1	0.0010836	0.560439	0.396008	0.793146	0.56 (0.40, 0.79)	0.0330939	3.3%	1.04185	1.30639
KIAA0802	-1	0.000733238	0.661813	0.52082	0.840975	0.66 (0.52, 0.84)	0.026122	2.6%	1.04185	1.30397
MKL2	-1	0.00114984	0.549039	0.382487	0.788114	0.55 (0.38, 0.79)	0.0339813	3.4%	1.04185	1.30323
ZNF528	-1	0.00114852	0.543094	0.375885	0.784686	0.54 (0.38, 0.78)	0.0339813	3.4%	1.04185	1.30249
PRRC1	1	0.00128245	2.01877	1.31637	3.09596	2.02 (1.32, 3.10)	0.0361214	3.6%	1.04185	1.29344
LOC100129636	1	0.000568239	1.40596	1.15829	1.70657	1.41 (1.16, 1.71)	0.0222173	2.2%	1.04185	1.28585
RRM2	1	0.0013596	2.12408	1.3396	3.36795	2.12 (1.34, 3.37)	0.0374369	3.7%	1.04185	1.28438
STH	-1	0.0010026	0.605447	0.448997	0.816411	0.61 (0.45, 0.82)	0.0315414	3.2%	1.04081	1.30886
HNMT	-1	0.00100746	0.607176	0.45099	0.817453	0.61 (0.45, 0.82)	0.0316307	3.2%	1.04081	1.30857
C14orf102	-1	0.00109037	0.572743	0.409933	0.800214	0.57 (0.41, 0.80)	0.033166	3.3%	1.04081	1.30697
TRAK1	-1	0.00111181	0.573557	0.410634	0.801121	0.57 (0.41, 0.80)	0.0334272	3.3%	1.04081	1.30639
UNC119B	-1	0.00111166	0.563745	0.399447	0.795623	0.56 (0.40, 0.80)	0.0334272	3.3%	1.04081	1.30582
MIR1266	1	0.000694086	1.44536	1.16825	1.78819	1.45 (1.17, 1.79)	0.0252626	2.5%	1.04081	1.29411
RPS19BP1	1	0.00131552	2.02811	1.31746	3.12209	2.03 (1.32, 3.12)	0.0367874	3.7%	1.04081	1.2919
NOSTRIN	-1	0.00125239	0.536034	0.367026	0.782867	0.54 (0.37, 0.78)	0.0356956	3.6%	1.03977	1.2984
STARD13	-1	0.00135551	0.506712	0.334314	0.768012	0.51 (0.33, 0.77)	0.0374369	3.7%	1.03977	1.28952
PLEKHA8	1	0.00114514	1.665	1.22455	2.26388	1.67 (1.22, 2.26)	0.0339711	3.4%	1.03873	1.30894
TPH2	1	0.00108679	1.60772	1.20921	2.13758	1.61 (1.21, 2.14)	0.0331217	3.3%	1.03873	1.30805
TPD52L2	1	0.0010815	1.60127	1.20741	2.1236	1.60 (1.21, 2.12)	0.0330939	3.3%	1.03873	1.30778
C3orf65	1	0.00122798	1.71765	1.23731	2.38447	1.72 (1.24, 2.38)	0.0354184	3.5%	1.03873	1.30733
PSMD7	1	0.00121422	1.76286	1.25046	2.48525	1.76 (1.25, 2.49)	0.0352582	3.5%	1.03873	1.30717
TMPRSS11E	1	0.00102492	1.57359	1.20052	2.06261	1.57 (1.20, 2.06)	0.0319502	3.2%	1.03873	1.30702
ATP5S	-1	0.00109983	0.596334	0.437181	0.813425	0.60 (0.44, 0.81)	0.0333887	3.3%	1.03873	1.30676
RTKN2	1	0.00121564	1.79076	1.25817	2.54878	1.79 (1.26, 2.55)	0.0352582	3.5%	1.03873	1.30647
NCRNA00094	-1	0.00110361	0.60031	0.441815	0.815661	0.60 (0.44, 0.82)	0.0333952	3.3%	1.03873	1.30647
GGT1	1	0.00125253	1.75228	1.24633	2.46364	1.75 (1.25, 2.46)	0.0356956	3.6%	1.03873	1.30635
TMEM194A	1	0.00125513	1.77678	1.25306	2.5194	1.78 (1.25, 2.52)	0.0356956	3.6%	1.03873	1.30578
PHF23	-1	0.00118066	0.572338	0.408516	0.801856	0.57 (0.41, 0.80)	0.0346722	3.5%	1.03873	1.30441
ABR	-1	0.00124577	0.570656	0.405938	0.802213	0.57 (0.41, 0.80)	0.0356905	3.6%	1.03873	1.30259
PTPN13	-1	0.00123833	0.565301	0.399907	0.7991	0.57 (0.40, 0.80)	0.035651	3.6%	1.03873	1.3024
MELK	1	0.00133449	1.88517	1.27981	2.77686	1.89 (1.28, 2.78)	0.0371764	3.7%	1.03873	1.29956
SPAG17	-1	0.00127746	0.542871	0.374335	0.787287	0.54 (0.37, 0.79)	0.0360462	3.6%	1.03873	1.29878
FGG	1	0.000888207	1.48523	1.17622	1.87541	1.49 (1.18, 1.88)	0.0292396	2.9%	1.03873	1.29837
TOR1AIP2	1	0.00137666	1.89466	1.28091	2.80249	1.89 (1.28, 2.80)	0.037555	3.8%	1.03873	1.29797
HSBP1	1	0.00138841	1.92902	1.28947	2.88578	1.93 (1.29, 2.89)	0.0376779	3.8%	1.03873	1.29583
PRDX1	1	0.00136514	1.96419	1.29933	2.96924	1.96 (1.30, 2.97)	0.0374369	3.7%	1.03873	1.29443
CLDN4	1	0.00145147	1.96677	1.297	2.9824	1.97 (1.30, 2.98)	0.0385838	3.9%	1.03873	1.29201
SPRR3	1	0.000735393	1.43374	1.16314	1.76729	1.43 (1.16, 1.77)	0.0261391	2.6%	1.03873	1.29022
ACY3	1	0.000456993	1.3252	1.13214	1.55119	1.33 (1.13, 1.55)	0.0194834	1.9%	1.03873	1.25624
PTPRF	1	0.00124462	1.70803	1.2341	2.36396	1.71 (1.23, 2.36)	0.0356905	3.6%	1.03769	1.30693
MORC2	1	0.00125818	1.73218	1.24053	2.41868	1.73 (1.24, 2.42)	0.0356956	3.6%	1.03769	1.30647
TMEM229B	-1	0.00117443	0.602036	0.443115	0.817954	0.60 (0.44, 0.82)	0.0345768	3.5%	1.03769	1.30457
LRRC50	-1	0.00114221	0.618365	0.462877	0.826084	0.62 (0.46, 0.83)	0.0339486	3.4%	1.03769	1.30392
MDH1B	-1	0.00122653	0.594856	0.434147	0.815055	0.59 (0.43, 0.82)	0.0354184	3.5%	1.03769	1.30356
INCENP	1	0.00135073	1.77352	1.24929	2.51772	1.77 (1.25, 2.52)	0.0374369	3.7%	1.03769	1.30344
C21orf90	1	0.00103169	1.53969	1.18985	1.99239	1.54 (1.19, 1.99)	0.0320049	3.2%	1.03769	1.30338
COQ9	1	0.00136411	1.77827	1.2502	2.52939	1.78 (1.25, 2.53)	0.0374369	3.7%	1.03769	1.30298
SMAD7	-1	0.00112763	0.632534	0.480139	0.8333	0.63 (0.48, 0.83)	0.033708	3.4%	1.03769	1.30211
ENO1	1	0.00136409	1.81495	1.26014	2.61404	1.81 (1.26, 2.61)	0.0374369	3.7%	1.03769	1.30182
SMG5	1	0.00136803	1.81333	1.25959	2.61053	1.81 (1.26, 2.61)	0.0374506	3.7%	1.03769	1.30178
RCBTB1	-1	0.00128687	0.572665	0.407838	0.804106	0.57 (0.41, 0.80)	0.0361807	3.6%	1.03769	1.30165
ORM1	1	0.000975674	1.51172	1.18249	1.93262	1.51 (1.18, 1.93)	0.0309439	3.1%	1.03769	1.30088
C15orf23	1	0.00142386	1.90085	1.281	2.82065	1.90 (1.28, 2.82)	0.0381096	3.8%	1.03769	1.29644
MARCH6	1	0.00149313	1.94311	1.28962	2.92773	1.94 (1.29, 2.93)	0.0392898	3.9%	1.03769	1.29236
BOD1L	-1	0.00148191	0.529235	0.357458	0.783559	0.53 (0.36, 0.78)	0.0391265	3.9%	1.03769	1.29116
RPH3A	1	0.00083144	1.42333	1.15718	1.75069	1.42 (1.16, 1.75)	0.0279006	2.8%	1.03769	1.28553
TALDO1	1	0.00161489	2.0607	1.31471	3.22997	2.06 (1.31, 3.23)	0.0410698	4.1%	1.03769	1.28201
NEFL	-1	0.00168728	0.446516	0.269957	0.73855	0.45 (0.27, 0.74)	0.0419911	4.2%	1.03769	1.26302
LYPD2	1	0.000432072	1.28751	1.1185	1.48206	1.29 (1.12, 1.48)	0.0187279	1.9%	1.03769	1.23727
NR1H4	1	0.000190977	1.20895	1.09424	1.33567	1.21 (1.09, 1.34)	0.0115726	1.2%	1.03769	1.18949
TMC6	1	0.00139288	1.77772	1.24922	2.52981	1.78 (1.25, 2.53)	0.0376922	3.8%	1.03666	1.3023
SHMT2	1	0.0014094	1.76266	1.24466	2.49625	1.76 (1.24, 2.50)	0.037834	3.8%	1.03666	1.30229
GPC4	-1	0.000911024	0.691847	0.556499	0.860113	0.69 (0.56, 0.86)	0.0296159	3.0%	1.03666	1.28731
COX18	1	0.000877732	1.42882	1.15792	1.76309	1.43 (1.16, 1.76)	0.0289968	2.9%	1.03666	1.28614
CYCS	1	0.00132053	1.65417	1.21669	2.24895	1.65 (1.22, 2.25)	0.0368614	3.7%	1.03562	1.30455
EIF4G1	1	0.00135397	1.68209	1.22378	2.31203	1.68 (1.22, 2.31)	0.0374369	3.7%	1.03562	1.30425
DUSP9	1	0.00125694	1.60735	1.20468	2.1446	1.61 (1.20, 2.14)	0.0356956	3.6%	1.03562	1.30416
DACT2	1	0.00130274	1.61659	1.20627	2.16648	1.62 (1.21, 2.17)	0.0364953	3.6%	1.03562	1.30364
AZU1	1	0.00118437	1.57113	1.19568	2.06447	1.57 (1.20, 2.06)	0.0346722	3.5%	1.03562	1.30323
NDUFV1	1	0.00140969	1.72246	1.23361	2.40502	1.72 (1.23, 2.41)	0.037834	3.8%	1.03562	1.30296
GET4	1	0.00126869	1.58466	1.19771	2.09663	1.58 (1.20, 2.10)	0.0358635	3.6%	1.03562	1.30251
ILF2	1	0.00144414	1.76868	1.24533	2.51196	1.77 (1.25, 2.51)	0.0384545	3.8%	1.03562	1.30134
COL16A1	-1	0.00135906	0.60112	0.440263	0.820747	0.60 (0.44, 0.82)	0.0374369	3.7%	1.03562	1.3003
DYNC2H1	-1	0.00137091	0.593199	0.430843	0.816737	0.59 (0.43, 0.82)	0.0374637	3.7%	1.03562	1.3002
AMY2B	-1	0.00138061	0.587198	0.423749	0.813692	0.59 (0.42, 0.81)	0.0375968	3.8%	1.03562	1.29996
ZNF442	-1	0.00138442	0.601171	0.440096	0.8212	0.60 (0.44, 0.82)	0.037635	3.8%	1.03562	1.29975
MUM1L1	-1	0.00139377	0.600486	0.439203	0.820993	0.60 (0.44, 0.82)	0.0376922	3.8%	1.03562	1.29957
OSCP1	-1	0.00124656	0.638491	0.486238	0.838416	0.64 (0.49, 0.84)	0.0356905	3.6%	1.03562	1.29844
FAM149A	-1	0.00119425	0.64388	0.49335	0.84034	0.64 (0.49, 0.84)	0.034832	3.5%	1.03562	1.29837
MND1	1	0.00154711	1.79846	1.25051	2.58653	1.80 (1.25, 2.59)	0.0403022	4.0%	1.03562	1.29809
POLG2	1	0.00111397	1.50061	1.17569	1.91532	1.50 (1.18, 1.92)	0.0334276	3.3%	1.03562	1.29641
PDE4A	-1	0.00154023	0.560257	0.391446	0.801869	0.56 (0.39, 0.80)	0.0403022	4.0%	1.03562	1.2946
DEGS1	1	0.00106125	1.48163	1.1709	1.87482	1.48 (1.17, 1.87)	0.0327915	3.3%	1.03562	1.29425
SLC43A1	-1	0.00156441	0.537395	0.365713	0.789672	0.54 (0.37, 0.79)	0.0406852	4.1%	1.03562	1.29072
PAR-SN	-1	0.00106501	0.677802	0.536976	0.85556	0.68 (0.54, 0.86)	0.0328427	3.3%	1.03562	1.29051
ACBD3	1	0.00165423	1.91546	1.27769	2.87157	1.92 (1.28, 2.87)	0.0413262	4.1%	1.03562	1.29017
MGAT4B	1	0.0016602	1.94003	1.28367	2.93201	1.94 (1.28, 2.93)	0.041383	4.1%	1.03562	1.28861
ZNF512	-1	0.00158896	0.525231	0.352198	0.783276	0.53 (0.35, 0.78)	0.0409251	4.1%	1.03562	1.28781
C19orf18	-1	0.00159728	0.520049	0.346516	0.780488	0.52 (0.35, 0.78)	0.0409501	4.1%	1.03562	1.28651
PRKCG	1	0.000915815	1.42926	1.1572	1.76528	1.43 (1.16, 1.77)	0.0296829	3.0%	1.03562	1.28557
COX4NB	1	0.00176975	2.07355	1.31269	3.27541	2.07 (1.31, 3.28)	0.0428807	4.3%	1.03562	1.27761
PGA3	1	0.000794713	1.37163	1.14039	1.64974	1.37 (1.14, 1.65)	0.0272214	2.7%	1.03562	1.26996
CDCA2	1	0.00176332	2.18939	1.33981	3.57768	2.19 (1.34, 3.58)	0.0428581	4.3%	1.03562	1.26985
TTC23L	-1	0.00182818	0.458533	0.28082	0.748709	0.46 (0.28, 0.75)	0.044023	4.4%	1.03562	1.26395
AP4E1	1	0.000480692	1.26443	1.10839	1.44244	1.26 (1.11, 1.44)	0.0200223	2.0%	1.03562	1.22339
FANCD2	1	0.00154577	1.73987	1.23486	2.45141	1.74 (1.23, 2.45)	0.0403022	4.0%	1.03458	1.29973
TMEM214	1	0.0015865	1.75909	1.239	2.4975	1.76 (1.24, 2.50)	0.0409251	4.1%	1.03458	1.29844
MIR539	1	0.00126737	1.52832	1.18086	1.97802	1.53 (1.18, 1.98)	0.0358635	3.6%	1.03458	1.29731
USP16	-1	0.00152844	0.579578	0.413629	0.812104	0.58 (0.41, 0.81)	0.0400837	4.0%	1.03458	1.29645
ANUBL1	-1	0.00158577	0.572404	0.404901	0.809201	0.57 (0.40, 0.81)	0.0409251	4.1%	1.03458	1.29477
LAD1	1	0.00180079	1.97806	1.2889	3.0357	1.98 (1.29, 3.04)	0.0434304	4.3%	1.03458	1.28321
C14orf147	1	0.00145929	1.60697	1.19989	2.15215	1.61 (1.20, 2.15)	0.03866	3.9%	1.03355	1.30007
PEX13	1	0.0015937	1.68818	1.21964	2.3367	1.69 (1.22, 2.34)	0.0409501	4.1%	1.03355	1.29926
IFT57	-1	0.00143588	0.62772	0.47142	0.835842	0.63 (0.47, 0.84)	0.0382999	3.8%	1.03355	1.2965
C7orf63	-1	0.0015436	0.588641	0.424023	0.81717	0.59 (0.42, 0.82)	0.0403022	4.0%	1.03355	1.29646
PIK3C2A	-1	0.0015853	0.592292	0.427947	0.81975	0.59 (0.43, 0.82)	0.0409251	4.1%	1.03355	1.29568
UBA6	1	0.00129781	1.51693	1.17678	1.95541	1.52 (1.18, 1.96)	0.0364226	3.6%	1.03355	1.29537
YPEL3	-1	0.00161723	0.580576	0.414056	0.814064	0.58 (0.41, 0.81)	0.0410698	4.1%	1.03355	1.29466
GSTM4	-1	0.00133658	0.651269	0.501159	0.846341	0.65 (0.50, 0.85)	0.0371764	3.7%	1.03355	1.29393
PARD3B	-1	0.00165527	0.574428	0.406667	0.811396	0.57 (0.41, 0.81)	0.0413262	4.1%	1.03355	1.29349
CDK5RAP2	-1	0.00163943	0.568553	0.400063	0.808003	0.57 (0.40, 0.81)	0.0412158	4.1%	1.03355	1.29332
TPRG1	-1	0.00164028	0.563115	0.393867	0.805091	0.56 (0.39, 0.81)	0.0412158	4.1%	1.03355	1.29276
NFXL1	1	0.00118314	1.45289	1.15926	1.8209	1.45 (1.16, 1.82)	0.0346722	3.5%	1.03355	1.28663
TRIM10	1	0.000954844	1.38431	1.1414	1.6789	1.38 (1.14, 1.68)	0.0305315	3.1%	1.03355	1.27193
SNCB	1	0.00093158	1.37281	1.13799	1.65609	1.37 (1.14, 1.66)	0.0299719	3.0%	1.03355	1.2684
NPPB	1	0.000858578	1.34751	1.13075	1.60584	1.35 (1.13, 1.61)	0.0285048	2.9%	1.03355	1.25997
PDIA6	1	0.00163475	1.66857	1.21334	2.2946	1.67 (1.21, 2.29)	0.0412158	4.1%	1.03252	1.2984
C1RL	-1	0.00158937	0.60767	0.446065	0.827823	0.61 (0.45, 0.83)	0.0409251	4.1%	1.03252	1.29537
ACOX3	-1	0.00163599	0.591278	0.426355	0.819996	0.59 (0.43, 0.82)	0.0412158	4.1%	1.03252	1.29467
LRRC39	-1	0.00161781	0.611514	0.450422	0.830221	0.61 (0.45, 0.83)	0.0410698	4.1%	1.03252	1.29465
ZNF219	-1	0.00165438	0.594354	0.429814	0.821881	0.59 (0.43, 0.82)	0.0413262	4.1%	1.03252	1.29436
CYB5D1	-1	0.00174783	0.5756	0.407299	0.813445	0.58 (0.41, 0.81)	0.0426142	4.3%	1.03252	1.29176
DNAJC28	-1	0.00140969	0.656753	0.507347	0.850155	0.66 (0.51, 0.85)	0.037834	3.8%	1.03252	1.29129
GLIPR1L2	-1	0.00186271	0.534362	0.360069	0.793024	0.53 (0.36, 0.79)	0.0445795	4.5%	1.03252	1.2838
LHX5	1	0.00111698	1.41777	1.14931	1.74893	1.42 (1.15, 1.75)	0.0334537	3.3%	1.03252	1.2794
RPL6	-1	0.00113984	0.7053	0.571521	0.870393	0.71 (0.57, 0.87)	0.033943	3.4%	1.03252	1.27691
C11orf61	-1	0.00110433	0.715599	0.585278	0.874939	0.72 (0.59, 0.87)	0.0333952	3.3%	1.03252	1.2719
FEZF1	1	0.00102736	1.38616	1.14064	1.68453	1.39 (1.14, 1.68)	0.0319502	3.2%	1.03252	1.27153
C5orf54	-1	0.000954195	0.734675	0.611863	0.882137	0.73 (0.61, 0.88)	0.0305315	3.1%	1.03252	1.2622
RAB1A	1	0.00176937	1.72103	1.22454	2.41883	1.72 (1.22, 2.42)	0.0428807	4.3%	1.03149	1.29563
WDR81	-1	0.00169175	0.597877	0.433668	0.824264	0.60 (0.43, 0.82)	0.0420352	4.2%	1.03149	1.29367
KBTBD10	-1	0.0017226	0.602357	0.438724	0.827022	0.60 (0.44, 0.83)	0.0421758	4.2%	1.03149	1.29308
PGCP	-1	0.00172532	0.599881	0.435775	0.825785	0.60 (0.44, 0.83)	0.0421758	4.2%	1.03149	1.29305
SRD5A1	1	0.00189817	1.80404	1.24318	2.61793	1.80 (1.24, 2.62)	0.045289	4.5%	1.03149	1.29075
SALL2	-1	0.00142751	0.664281	0.516618	0.854149	0.66 (0.52, 0.85)	0.0381419	3.8%	1.03149	1.28893
C20orf185	1	0.00120279	1.40975	1.14518	1.73545	1.41 (1.15, 1.74)	0.0350157	3.5%	1.03149	1.2761
SPRYD5	1	0.00118655	1.40149	1.1428	1.71873	1.40 (1.14, 1.72)	0.0346722	3.5%	1.03149	1.27403
PCM1	-1	0.00203249	0.49844	0.320279	0.775708	0.50 (0.32, 0.78)	0.0474065	4.7%	1.03149	1.27197
E2F5	1	0.00213606	2.12214	1.31279	3.43045	2.12 (1.31, 3.43)	0.0488009	4.9%	1.03149	1.26691
HMMR	1	0.00220848	2.20605	1.32915	3.66148	2.21 (1.33, 3.66)	0.0500162	5.0%	1.03149	1.25979
SKA3	1	0.00216994	2.21901	1.33312	3.6936	2.22 (1.33, 3.69)	0.0493582	4.9%	1.03149	1.2596
PRSS41	1	0.00081974	1.2933	1.11243	1.50359	1.29 (1.11, 1.50)	0.0278016	2.8%	1.03149	1.23592
DGAT1	1	0.00172068	1.63317	1.2018	2.21938	1.63 (1.20, 2.22)	0.0421758	4.2%	1.03045	1.29629
GRINA	1	0.0017536	1.62437	1.19872	2.20117	1.62 (1.20, 2.20)	0.0426882	4.3%	1.03045	1.29551
SYNC	-1	0.00170386	0.61904	0.458784	0.835275	0.62 (0.46, 0.84)	0.0421758	4.2%	1.03045	1.29262
PDE11A	-1	0.00165199	0.635813	0.47954	0.843011	0.64 (0.48, 0.84)	0.0413262	4.1%	1.03045	1.29157
TRIM8	-1	0.00183959	0.60313	0.438777	0.829045	0.60 (0.44, 0.83)	0.0442296	4.4%	1.03045	1.29103
SHC2	-1	0.00191273	0.574957	0.405354	0.815522	0.57 (0.41, 0.82)	0.0454282	4.5%	1.03045	1.28867
CBLN4	-1	0.00192295	0.575761	0.406208	0.816087	0.58 (0.41, 0.82)	0.0456014	4.6%	1.03045	1.28856
PGR	-1	0.00190942	0.570529	0.400297	0.813155	0.57 (0.40, 0.81)	0.0454186	4.5%	1.03045	1.28832
ZBTB1	-1	0.00145875	0.673231	0.52765	0.858977	0.67 (0.53, 0.86)	0.03866	3.9%	1.03045	1.28568
WDR26	1	0.00202335	1.8964	1.26316	2.8471	1.90 (1.26, 2.85)	0.047406	4.7%	1.03045	1.28377
LOC100289187	-1	0.0020387	0.545084	0.370687	0.801528	0.55 (0.37, 0.80)	0.0474372	4.7%	1.03045	1.28247
LOC284276	-1	0.00230362	0.459658	0.27885	0.757704	0.46 (0.28, 0.76)	0.0509147	5.1%	1.03045	1.25512
PVT1	-1	0.000985501	0.760267	0.645882	0.894909	0.76 (0.65, 0.89)	0.0311291	3.1%	1.03045	1.24348
C19orf75	1	0.00067445	1.24514	1.0973	1.4129	1.25 (1.10, 1.41)	0.0251172	2.5%	1.03045	1.20992
IYD	1	0.00201045	1.70763	1.21598	2.39807	1.71 (1.22, 2.40)	0.0472456	4.7%	1.02942	1.29164
STK36	-1	0.00184454	0.606734	0.443021	0.830944	0.61 (0.44, 0.83)	0.0442804	4.4%	1.02942	1.29089
ZNF682	-1	0.00190603	0.605284	0.440863	0.831027	0.61 (0.44, 0.83)	0.0454071	4.5%	1.02942	1.2899
KLRD1	1	0.00206007	1.7515	1.22628	2.50169	1.75 (1.23, 2.50)	0.0477289	4.8%	1.02942	1.2898
MYO15B	-1	0.00194765	0.607188	0.442839	0.832531	0.61 (0.44, 0.83)	0.0461169	4.6%	1.02942	1.2892
TBX3	-1	0.00195506	0.602057	0.436695	0.830036	0.60 (0.44, 0.83)	0.0461525	4.6%	1.02942	1.28913
EGOT	-1	0.0016363	0.653358	0.501317	0.85151	0.65 (0.50, 0.85)	0.0412158	4.1%	1.02942	1.28853
HMX3	1	0.00161868	1.50033	1.16587	1.93075	1.50 (1.17, 1.93)	0.0410698	4.1%	1.02942	1.28822
FST	-1	0.00172714	0.657324	0.505596	0.854584	0.66 (0.51, 0.85)	0.0421758	4.2%	1.02942	1.28629
RAB9BP1	1	0.0016054	1.48073	1.1603	1.88966	1.48 (1.16, 1.89)	0.0410667	4.1%	1.02942	1.28559
ZMAT1	-1	0.00207457	0.552792	0.379057	0.806154	0.55 (0.38, 0.81)	0.0478869	4.8%	1.02942	1.28312
METT10D	-1	0.00206466	0.545341	0.370798	0.802044	0.55 (0.37, 0.80)	0.0477289	4.8%	1.02942	1.28205
KIAA1310	-1	0.002114	0.544296	0.369309	0.802195	0.54 (0.37, 0.80)	0.0485815	4.9%	1.02942	1.281
AVL9	1	0.00140323	1.41603	1.14385	1.75299	1.42 (1.14, 1.75)	0.037834	3.8%	1.02942	1.27521
FHL3	-1	0.00147456	0.700939	0.563062	0.872578	0.70 (0.56, 0.87)	0.0389985	3.9%	1.02942	1.2746
SETBP1	-1	0.00221901	0.521351	0.343482	0.791328	0.52 (0.34, 0.79)	0.0500367	5.0%	1.02942	1.27442
ZNF808	-1	0.00222395	0.52031	0.342326	0.790832	0.52 (0.34, 0.79)	0.0500758	5.0%	1.02942	1.27409
GGH	1	0.00227411	2.01322	1.28448	3.15539	2.01 (1.28, 3.16)	0.0506253	5.1%	1.02942	1.2719
DDX20	-1	0.00228951	0.478414	0.297874	0.768379	0.48 (0.30, 0.77)	0.0506746	5.1%	1.02942	1.26141
SRM	1	0.00241018	2.17553	1.31682	3.59421	2.18 (1.32, 3.59)	0.0522447	5.2%	1.02942	1.25839
PHF2P1	1	0.00116798	1.34956	1.12615	1.6173	1.35 (1.13, 1.62)	0.034452	3.4%	1.02942	1.25725
ZNF705D	1	0.0012274	1.35021	1.12547	1.61984	1.35 (1.13, 1.62)	0.0354184	3.5%	1.02942	1.2569
OGN	-1	0.0024567	0.450494	0.268891	0.75475	0.45 (0.27, 0.75)	0.0525848	5.3%	1.02942	1.24941
MIR3143	1	0.00171923	1.5079	1.16641	1.94936	1.51 (1.17, 1.95)	0.0421758	4.2%	1.0284	1.2878
C9orf78	-1	0.00224437	0.540192	0.363923	0.80184	0.54 (0.36, 0.80)	0.0503178	5.0%	1.0284	1.27802
MYBL2	1	0.00228787	1.93635	1.2664	2.96074	1.94 (1.27, 2.96)	0.0506746	5.1%	1.0284	1.2767
LOC145474	-1	0.00156952	0.697653	0.55809	0.872116	0.70 (0.56, 0.87)	0.0407502	4.1%	1.0284	1.27492
FBN3	1	0.0019913	1.57388	1.18058	2.09819	1.57 (1.18, 2.10)	0.0468661	4.7%	1.02737	1.28979
LOC648740	-1	0.0020189	0.626625	0.465741	0.843084	0.63 (0.47, 0.84)	0.0473728	4.7%	1.02737	1.28707
C4orf29	-1	0.00212073	0.595348	0.42767	0.828767	0.60 (0.43, 0.83)	0.0486646	4.9%	1.02737	1.28643
RAET1K	1	0.0018002	1.50522	1.16434	1.94588	1.51 (1.16, 1.95)	0.0434304	4.3%	1.02737	1.2864
C9orf57	1	0.00186668	1.51226	1.16533	1.96248	1.51 (1.17, 1.96)	0.044606	4.5%	1.02737	1.28636
LRRC48	-1	0.00213179	0.592353	0.424081	0.827394	0.59 (0.42, 0.83)	0.0487761	4.9%	1.02737	1.28615
POMC	1	0.00177707	1.49822	1.16269	1.93058	1.50 (1.16, 1.93)	0.0429913	4.3%	1.02737	1.28582
PMAIP1	-1	0.0019541	0.644164	0.487667	0.850883	0.64 (0.49, 0.85)	0.0461525	4.6%	1.02737	1.28577
MRPS6	1	0.00225102	1.79408	1.23306	2.61034	1.79 (1.23, 2.61)	0.0503226	5.0%	1.02737	1.28509
IKBKB	-1	0.0022149	0.580705	0.409974	0.822536	0.58 (0.41, 0.82)	0.0500165	5.0%	1.02737	1.28416
NCAM2	-1	0.00219865	0.565272	0.392354	0.814396	0.57 (0.39, 0.81)	0.0499132	5.0%	1.02737	1.2828
PRC1	1	0.0023281	1.82945	1.24012	2.69883	1.83 (1.24, 2.70)	0.051121	5.1%	1.02737	1.2822
NEK10	-1	0.00232934	0.544871	0.368584	0.805473	0.54 (0.37, 0.81)	0.051121	5.1%	1.02737	1.27752
KIF5C	-1	0.00243799	0.519001	0.33961	0.793151	0.52 (0.34, 0.79)	0.0524	5.2%	1.02737	1.27024
CRELD2	1	0.00148527	1.39713	1.13672	1.71721	1.40 (1.14, 1.72)	0.039149	3.9%	1.02737	1.26933
NEK2	1	0.00247305	2.00711	1.2783	3.15145	2.01 (1.28, 3.15)	0.0528623	5.3%	1.02737	1.26902
FUT2	-1	0.00152569	0.718157	0.585214	0.8813	0.72 (0.59, 0.88)	0.040079	4.0%	1.02737	1.26552
DYNC1LI2	1	0.00208938	1.60698	1.18795	2.17383	1.61 (1.19, 2.17)	0.0481575	4.8%	1.02634	1.28986
TMEM165	1	0.00206432	1.58893	1.18349	2.13327	1.59 (1.18, 2.13)	0.0477289	4.8%	1.02634	1.28953
PPP1R2P1	1	0.00211075	1.58083	1.18055	2.11683	1.58 (1.18, 2.12)	0.0485784	4.9%	1.02634	1.28853
GNG3	-1	0.00206236	0.63509	0.475788	0.847728	0.64 (0.48, 0.85)	0.0477289	4.8%	1.02634	1.28558
ELP3	-1	0.00221335	0.609959	0.44441	0.837178	0.61 (0.44, 0.84)	0.0500165	5.0%	1.02634	1.28517
CASZ1	-1	0.00223818	0.59409	0.425446	0.829585	0.59 (0.43, 0.83)	0.0502513	5.0%	1.02634	1.28462
GGCX	1	0.00239643	1.79676	1.23085	2.62287	1.80 (1.23, 2.62)	0.0520993	5.2%	1.02634	1.28272
DDX42	1	0.00172032	1.4392	1.14619	1.80711	1.44 (1.15, 1.81)	0.0421758	4.2%	1.02634	1.27678
RBM24	-1	0.00256465	0.510018	0.329256	0.790019	0.51 (0.33, 0.79)	0.0541637	5.4%	1.02634	1.26599
PYCRL	1	0.00259428	2.02403	1.27928	3.20237	2.02 (1.28, 3.20)	0.0543371	5.4%	1.02634	1.26597
DEF8	1	0.00262452	2.10772	1.29677	3.4258	2.11 (1.30, 3.43)	0.054604	5.5%	1.02634	1.25969
FURIN	1	0.00226992	1.63713	1.19295	2.2467	1.64 (1.19, 2.25)	0.0506253	5.1%	1.02532	1.28798
MUC21	1	0.00214517	1.56494	1.17571	2.08303	1.56 (1.18, 2.08)	0.0489374	4.9%	1.02532	1.28723
RAPGEF5	1	0.00215404	1.56116	1.17455	2.07504	1.56 (1.17, 2.08)	0.0490682	4.9%	1.02532	1.28689
KLRC1	1	0.00238443	1.66303	1.19776	2.30903	1.66 (1.20, 2.31)	0.0519646	5.2%	1.02532	1.28651
INTS8	1	0.00232588	1.58551	1.17851	2.13308	1.59 (1.18, 2.13)	0.051121	5.1%	1.02532	1.28597
KIF25	1	0.00223807	1.5607	1.17317	2.07625	1.56 (1.17, 2.08)	0.0502513	5.0%	1.02532	1.28582
MRPL46	1	0.00242024	1.71747	1.2109	2.43595	1.72 (1.21, 2.44)	0.0523068	5.2%	1.02532	1.28521
CYP19A1	1	0.00244451	1.72635	1.21268	2.45759	1.73 (1.21, 2.46)	0.0524679	5.2%	1.02532	1.28464
ZNF747	-1	0.00213184	0.636902	0.47757	0.849391	0.64 (0.48, 0.85)	0.0487761	4.9%	1.02532	1.28443
LRP2	-1	0.00228676	0.609575	0.443499	0.83784	0.61 (0.44, 0.84)	0.0506746	5.1%	1.02532	1.28416
SNORA4	1	0.00244817	1.74508	1.21725	2.50179	1.75 (1.22, 2.50)	0.0524742	5.2%	1.02532	1.28401
COL4A5	-1	0.00220074	0.63472	0.474465	0.849102	0.63 (0.47, 0.85)	0.0499132	5.0%	1.02532	1.28379
PVRL4	1	0.00243686	1.76577	1.22253	2.55039	1.77 (1.22, 2.55)	0.0524	5.2%	1.02532	1.28342
PEX1	-1	0.00236294	0.606559	0.439443	0.837228	0.61 (0.44, 0.84)	0.0517129	5.2%	1.02532	1.28313
SFI1	-1	0.00237276	0.616421	0.451198	0.842148	0.62 (0.45, 0.84)	0.0518551	5.2%	1.02532	1.28286
ELOVL2	-1	0.00238221	0.615418	0.449935	0.841765	0.62 (0.45, 0.84)	0.0519646	5.2%	1.02532	1.28276
ZFHX2	-1	0.00239729	0.579595	0.407573	0.824223	0.58 (0.41, 0.82)	0.0520993	5.2%	1.02532	1.28134
SNX29	-1	0.00203213	0.662495	0.510029	0.860539	0.66 (0.51, 0.86)	0.0474065	4.7%	1.02532	1.28109
SLC25A12	-1	0.00242864	0.575489	0.402646	0.822528	0.58 (0.40, 0.82)	0.0524	5.2%	1.02532	1.28048
C1orf198	1	0.00261681	1.79718	1.22684	2.63267	1.80 (1.23, 2.63)	0.054604	5.5%	1.02532	1.27949
HTATIP2	1	0.00251635	1.84617	1.24034	2.7479	1.85 (1.24, 2.75)	0.0534947	5.3%	1.02532	1.27843
CCDC94	-1	0.00257056	0.572516	0.398408	0.822711	0.57 (0.40, 0.82)	0.0541637	5.4%	1.02532	1.27814
C17orf85	-1	0.0025056	0.549428	0.372618	0.810137	0.55 (0.37, 0.81)	0.0533389	5.3%	1.02532	1.27564
C6orf155	-1	0.00257212	0.546444	0.368906	0.809422	0.55 (0.37, 0.81)	0.0541637	5.4%	1.02532	1.27412
NEIL3	1	0.00266659	1.88963	1.2475	2.86228	1.89 (1.25, 2.86)	0.0552582	5.5%	1.02532	1.27371
LHX9	1	0.00171801	1.40514	1.13598	1.73808	1.41 (1.14, 1.74)	0.0421758	4.2%	1.02532	1.26906
BUB1B	1	0.00271831	1.97316	1.2653	3.07702	1.97 (1.27, 3.08)	0.0553272	5.5%	1.02532	1.26758
BICD2	-1	0.0025875	0.516263	0.335805	0.793696	0.52 (0.34, 0.79)	0.054268	5.4%	1.02532	1.26724
CHAT	1	0.00169626	1.388	1.13104	1.70334	1.39 (1.13, 1.70)	0.0420803	4.2%	1.02532	1.2647
CEP55	1	0.0027076	2.05884	1.2843	3.3005	2.06 (1.28, 3.30)	0.0553272	5.5%	1.02532	1.26185
EVX2	1	0.00172504	1.36835	1.12465	1.66485	1.37 (1.12, 1.66)	0.0421758	4.2%	1.02532	1.2586
C10orf82	-1	0.00279521	0.476897	0.293487	0.774928	0.48 (0.29, 0.77)	0.0561391	5.6%	1.02532	1.25292
SUCLG1	1	0.00282029	2.19621	1.31056	3.68039	2.20 (1.31, 3.68)	0.0562631	5.6%	1.02532	1.25062
C12orf65	-1	0.00161231	0.747645	0.624021	0.895761	0.75 (0.62, 0.90)	0.0410698	4.1%	1.02532	1.24717
UGT2A1	1	0.00141114	1.31129	1.11029	1.54867	1.31 (1.11, 1.55)	0.037834	3.8%	1.02532	1.23968
NUDT21	1	0.00233285	1.57213	1.17485	2.10374	1.57 (1.17, 2.10)	0.0511262	5.1%	1.02429	1.28529
ZNF788	-1	0.00249849	0.600871	0.431896	0.835957	0.60 (0.43, 0.84)	0.0532602	5.3%	1.02429	1.28123
CD1E	-1	0.00252602	0.60416	0.435642	0.837864	0.60 (0.44, 0.84)	0.0536272	5.4%	1.02429	1.28095
CAP2	-1	0.00232027	0.650402	0.493136	0.857822	0.65 (0.49, 0.86)	0.051121	5.1%	1.02429	1.28015
TTC30A	-1	0.00225104	0.662911	0.509221	0.862988	0.66 (0.51, 0.86)	0.0503226	5.0%	1.02429	1.27847
CCDC3	-1	0.00262407	0.582258	0.409357	0.828188	0.58 (0.41, 0.83)	0.054604	5.5%	1.02429	1.27844
CENPE	1	0.0028276	1.92848	1.25313	2.96779	1.93 (1.25, 2.97)	0.0562631	5.6%	1.02429	1.26899
C7orf54	1	0.00286721	1.96571	1.26059	3.06524	1.97 (1.26, 3.07)	0.0567024	5.7%	1.02429	1.26597
TFAP2D	1	0.00185059	1.38469	1.12814	1.69959	1.38 (1.13, 1.70)	0.0443573	4.4%	1.02429	1.2624
PPP1R14B	1	0.00258147	1.64	1.18882	2.26242	1.64 (1.19, 2.26)	0.054268	5.4%	1.02327	1.28397
SLC26A6	1	0.00241067	1.54796	1.16732	2.05272	1.55 (1.17, 2.05)	0.0522447	5.2%	1.02327	1.28298
DNMT3B	1	0.00264242	1.68262	1.19857	2.36214	1.68 (1.20, 2.36)	0.0549033	5.5%	1.02327	1.28295
DEFB135	1	0.00232101	1.50522	1.15695	1.95834	1.51 (1.16, 1.96)	0.051121	5.1%	1.02327	1.2803
PCSK4	-1	0.00258542	0.603722	0.434789	0.838292	0.60 (0.43, 0.84)	0.054268	5.4%	1.02327	1.28018
CDC6	1	0.00271898	1.7607	1.21635	2.54866	1.76 (1.22, 2.55)	0.0553272	5.5%	1.02327	1.2797
RNF214	-1	0.00254461	0.634917	0.472711	0.852782	0.63 (0.47, 0.85)	0.0539484	5.4%	1.02327	1.2796
BEND5	-1	0.00262047	0.59254	0.421382	0.833217	0.59 (0.42, 0.83)	0.054604	5.5%	1.02327	1.27927
TTF1	-1	0.00267523	0.607231	0.438476	0.840935	0.61 (0.44, 0.84)	0.0552904	5.5%	1.02327	1.27913
P2RY13	-1	0.00243717	0.652689	0.495324	0.860049	0.65 (0.50, 0.86)	0.0524	5.2%	1.02327	1.27845
ATP9B	-1	0.00264667	0.583869	0.411104	0.829238	0.58 (0.41, 0.83)	0.0549184	5.5%	1.02327	1.27829
CHEK1	1	0.00286231	1.80888	1.22527	2.67047	1.81 (1.23, 2.67)	0.0567024	5.7%	1.02327	1.2756
SGSM2	-1	0.00277713	0.553879	0.376097	0.815699	0.55 (0.38, 0.82)	0.0561391	5.6%	1.02327	1.27259
ANKRA2	-1	0.00281973	0.550218	0.371765	0.814333	0.55 (0.37, 0.81)	0.0562631	5.6%	1.02327	1.27136
TMED9	1	0.00289003	1.90914	1.24761	2.92144	1.91 (1.25, 2.92)	0.056796	5.7%	1.02327	1.26938
STC2	-1	0.00291653	0.535055	0.354445	0.807697	0.54 (0.35, 0.81)	0.0571729	5.7%	1.02327	1.26701
TRAF3	-1	0.00293145	0.532981	0.352092	0.806802	0.53 (0.35, 0.81)	0.0573212	5.7%	1.02327	1.26635
FRY	-1	0.00288477	0.528076	0.346974	0.803703	0.53 (0.35, 0.80)	0.0567642	5.7%	1.02327	1.26586
DOC2GP	1	0.00163676	1.29216	1.10164	1.51564	1.29 (1.10, 1.52)	0.0412158	4.1%	1.02327	1.2296
OR2W5	1	0.00106748	1.2119	1.08012	1.35976	1.21 (1.08, 1.36)	0.0328538	3.3%	1.02327	1.18635
TRAM1	1	0.00269732	1.63675	1.1863	2.25823	1.64 (1.19, 2.26)	0.0553272	5.5%	1.02224	1.28255
AP2M1	1	0.00257186	1.57126	1.17128	2.10781	1.57 (1.17, 2.11)	0.0541637	5.4%	1.02224	1.28247
C15orf39	1	0.00280804	1.64433	1.18662	2.27859	1.64 (1.19, 2.28)	0.0562472	5.6%	1.02224	1.28127
ZNF487P	-1	0.00271843	0.620383	0.454052	0.847646	0.62 (0.45, 0.85)	0.0553272	5.5%	1.02224	1.27851
UBXN10	-1	0.00270954	0.625972	0.460883	0.850195	0.63 (0.46, 0.85)	0.0553272	5.5%	1.02224	1.27838
NUP155	1	0.002878	1.74385	1.20974	2.51377	1.74 (1.21, 2.51)	0.0567024	5.7%	1.02224	1.27832
NCRNA00287	-1	0.00278386	0.602901	0.43274	0.839972	0.60 (0.43, 0.84)	0.0561391	5.6%	1.02224	1.27773
ST8SIA6	-1	0.00279172	0.605331	0.43559	0.841217	0.61 (0.44, 0.84)	0.0561391	5.6%	1.02224	1.2777
KLHDC2	-1	0.00279544	0.593202	0.421216	0.835412	0.59 (0.42, 0.84)	0.0561391	5.6%	1.02224	1.27712
C4orf32	-1	0.00283046	0.597945	0.426623	0.838066	0.60 (0.43, 0.84)	0.0562631	5.6%	1.02224	1.27697
E2F1	1	0.00296693	1.81293	1.22443	2.68426	1.81 (1.22, 2.68)	0.0577775	5.8%	1.02224	1.27404
FAM110B	-1	0.00241514	0.686226	0.538044	0.87522	0.69 (0.54, 0.88)	0.0522688	5.2%	1.02224	1.27045
HJURP	1	0.00306513	1.91058	1.2447	2.93271	1.91 (1.24, 2.93)	0.0589744	5.9%	1.02224	1.26698
DOK1	-1	0.00298336	0.53575	0.354867	0.808833	0.54 (0.35, 0.81)	0.057901	5.8%	1.02224	1.26629
TNRC6A	-1	0.00307497	0.506064	0.32237	0.794431	0.51 (0.32, 0.79)	0.0590183	5.9%	1.02224	1.25771
HIST1H2AL	1	0.00319637	2.03379	1.26865	3.26037	2.03 (1.27, 3.26)	0.0605785	6.1%	1.02224	1.25692
TUBA1C	1	0.00324504	2.12027	1.28547	3.49722	2.12 (1.29, 3.50)	0.0610068	6.1%	1.02224	1.2502
STAU2	1	0.00278317	1.62055	1.18103	2.22365	1.62 (1.18, 2.22)	0.0561391	5.6%	1.02122	1.28144
DUSP13	1	0.00285277	1.65509	1.18865	2.30456	1.66 (1.19, 2.30)	0.0566343	5.7%	1.02122	1.28071
C14orf34	1	0.0029697	1.64847	1.1854	2.29244	1.65 (1.19, 2.29)	0.0577775	5.8%	1.02122	1.27943
CRABP1	1	0.00292759	1.68667	1.19529	2.38007	1.69 (1.20, 2.38)	0.0573175	5.7%	1.02122	1.27941
PCDH11X	1	0.0026796	1.52485	1.15774	2.00837	1.52 (1.16, 2.01)	0.0553076	5.5%	1.02122	1.27846
C9orf53	1	0.00275952	1.5322	1.15871	2.02608	1.53 (1.16, 2.03)	0.0559942	5.6%	1.02122	1.27823
LSM4	1	0.00271956	1.52682	1.15778	2.0135	1.53 (1.16, 2.01)	0.0553272	5.5%	1.02122	1.27822
TMEM30C	1	0.00256006	1.50531	1.15399	1.9636	1.51 (1.15, 1.96)	0.0541637	5.4%	1.02122	1.27788
ABCA12	1	0.00300345	1.71298	1.20049	2.44425	1.71 (1.20, 2.44)	0.0581462	5.8%	1.02122	1.27786
C18orf26	1	0.00270532	1.51798	1.15562	1.99397	1.52 (1.16, 1.99)	0.0553272	5.5%	1.02122	1.27764
CCNH	-1	0.00267389	0.643763	0.482931	0.858158	0.64 (0.48, 0.86)	0.0552904	5.5%	1.02122	1.27722
NUDT15	1	0.00302989	1.74419	1.20747	2.5195	1.74 (1.21, 2.52)	0.0585129	5.9%	1.02122	1.27646
SCNN1D	-1	0.0029733	0.597101	0.424895	0.839101	0.60 (0.42, 0.84)	0.0577775	5.8%	1.02122	1.27525
ZNF655	-1	0.00299975	0.578343	0.402837	0.830314	0.58 (0.40, 0.83)	0.0581462	5.8%	1.02122	1.27331
NTRK3	-1	0.00307006	0.573517	0.396919	0.828687	0.57 (0.40, 0.83)	0.0589965	5.9%	1.02122	1.27188
LOC728606	-1	0.00308095	0.562325	0.384075	0.823301	0.56 (0.38, 0.82)	0.0590604	5.9%	1.02122	1.27013
HIST1H2AH	1	0.00323942	1.95746	1.25171	3.06113	1.96 (1.25, 3.06)	0.0609746	6.1%	1.02122	1.26167
EVL	-1	0.00329421	0.499232	0.314121	0.79343	0.50 (0.31, 0.79)	0.0615603	6.2%	1.02122	1.253
ZFP42	1	0.00202724	1.33831	1.1122	1.61037	1.34 (1.11, 1.61)	0.0474065	4.7%	1.02122	1.24631
PNLIP	1	0.00197645	1.31418	1.10531	1.56252	1.31 (1.11, 1.56)	0.0465869	4.7%	1.02122	1.23736
VWC2	1	0.00203988	1.31155	1.10392	1.55824	1.31 (1.10, 1.56)	0.0474372	4.7%	1.02122	1.23593
PCTP	1	0.00297204	1.61743	1.17773	2.22129	1.62 (1.18, 2.22)	0.0577775	5.8%	1.0202	1.27934
SLC15A1	1	0.00305748	1.64422	1.18319	2.28489	1.64 (1.18, 2.28)	0.0589727	5.9%	1.0202	1.2785
LOC100128338	1	0.0031175	1.64543	1.18269	2.28923	1.65 (1.18, 2.29)	0.0596132	6.0%	1.0202	1.27785
MIR542	1	0.0028196	1.52631	1.15647	2.01443	1.53 (1.16, 2.01)	0.0562631	5.6%	1.0202	1.27722
HIST1H1C	1	0.00322599	1.68115	1.18981	2.3754	1.68 (1.19, 2.38)	0.0608985	6.1%	1.0202	1.27619
CPLX1	-1	0.00290932	0.63587	0.471975	0.856678	0.64 (0.47, 0.86)	0.0571033	5.7%	1.0202	1.27557
AMT	-1	0.00280437	0.654904	0.496154	0.864447	0.65 (0.50, 0.86)	0.0562459	5.6%	1.0202	1.2743
PSMD2	1	0.00317353	1.76103	1.20921	2.56465	1.76 (1.21, 2.56)	0.0603164	6.0%	1.0202	1.27407
TRAM1L1	-1	0.00302451	0.640324	0.476907	0.859738	0.64 (0.48, 0.86)	0.0584813	5.8%	1.0202	1.27403
NHSL1	1	0.00333405	1.72191	1.19788	2.4752	1.72 (1.20, 2.48)	0.0618284	6.2%	1.0202	1.27385
DNAJC12	-1	0.00314112	0.605241	0.433729	0.844575	0.61 (0.43, 0.84)	0.0599194	6.0%	1.0202	1.27378
LOC90834	1	0.00278746	1.48604	1.14623	1.92658	1.49 (1.15, 1.93)	0.0561391	5.6%	1.0202	1.27369
SPPL2B	-1	0.00306454	0.640921	0.477454	0.860355	0.64 (0.48, 0.86)	0.0589744	5.9%	1.0202	1.27359
UQCRB	1	0.00331439	1.75527	1.20582	2.55509	1.76 (1.21, 2.56)	0.0618072	6.2%	1.0202	1.27273
NUDT16P1	-1	0.00283035	0.663658	0.507056	0.868627	0.66 (0.51, 0.87)	0.0562631	5.6%	1.0202	1.27248
CMAS	1	0.00286643	1.47798	1.14325	1.91072	1.48 (1.14, 1.91)	0.0567024	5.7%	1.0202	1.27205
ZNF701	-1	0.00326881	0.587069	0.411672	0.837197	0.59 (0.41, 0.84)	0.0612471	6.1%	1.0202	1.27117
MGC87042	1	0.00270061	1.45975	1.14012	1.869	1.46 (1.14, 1.87)	0.0553272	5.5%	1.0202	1.27099
ABCA11P	-1	0.00287369	0.669178	0.513848	0.871461	0.67 (0.51, 0.87)	0.0567024	5.7%	1.0202	1.27093
BLM	1	0.00323789	1.81098	1.21961	2.68911	1.81 (1.22, 2.69)	0.0609746	6.1%	1.0202	1.27085
OR2A4	1	0.0027189	1.45563	1.13881	1.86059	1.46 (1.14, 1.86)	0.0553272	5.5%	1.0202	1.27022
C1orf173	-1	0.0031494	0.567879	0.390065	0.826749	0.57 (0.39, 0.83)	0.0600039	6.0%	1.0202	1.27016
TMPRSS13	1	0.00341718	1.79493	1.21328	2.65541	1.79 (1.21, 2.66)	0.0626531	6.3%	1.0202	1.26967
ZNF653	-1	0.00333192	0.576284	0.398851	0.832651	0.58 (0.40, 0.83)	0.0618284	6.2%	1.0202	1.26926
TAAR6	1	0.00271174	1.44825	1.13688	1.84491	1.45 (1.14, 1.84)	0.0553272	5.5%	1.0202	1.26913
KIF13B	-1	0.00318352	0.556348	0.376812	0.821427	0.56 (0.38, 0.82)	0.0604326	6.0%	1.0202	1.26789
CCDC104	-1	0.00335208	0.567775	0.388984	0.828745	0.57 (0.39, 0.83)	0.0619737	6.2%	1.0202	1.26784
LRP8	1	0.0032696	1.86967	1.23215	2.83705	1.87 (1.23, 2.84)	0.0612471	6.1%	1.0202	1.26705
MBIP	1	0.00342382	1.8745	1.23069	2.85511	1.87 (1.23, 2.86)	0.0626531	6.3%	1.0202	1.26495
LETMD1	-1	0.00338191	0.552241	0.371255	0.821457	0.55 (0.37, 0.82)	0.0623774	6.2%	1.0202	1.26483
SDCCAG3	1	0.00347091	1.88172	1.2315	2.87526	1.88 (1.23, 2.88)	0.0633888	6.3%	1.0202	1.26395
PCSK5	-1	0.00247959	0.705259	0.562493	0.88426	0.71 (0.56, 0.88)	0.0529297	5.3%	1.0202	1.26299
RABGAP1	-1	0.00341519	0.541414	0.359035	0.816435	0.54 (0.36, 0.82)	0.0626531	6.3%	1.0202	1.26226
C1orf131	1	0.00342496	1.92591	1.24172	2.98709	1.93 (1.24, 2.99)	0.0626531	6.3%	1.0202	1.26158
LOC646960	1	0.00227504	1.34998	1.11334	1.63693	1.35 (1.11, 1.64)	0.0506253	5.1%	1.0202	1.24876
HIST1H2AG	1	0.00351338	2.13644	1.28324	3.55692	2.14 (1.28, 3.56)	0.0635996	6.4%	1.0202	1.24581
ZFYVE26	-1	0.00348882	0.469269	0.282456	0.779638	0.47 (0.28, 0.78)	0.0633888	6.3%	1.0202	1.2414
RIPK4	1	0.00354952	2.23317	1.30127	3.83243	2.23 (1.30, 3.83)	0.0639569	6.4%	1.0202	1.23866
SYT5	1	0.00227755	1.3188	1.10405	1.57534	1.32 (1.10, 1.58)	0.0506253	5.1%	1.0202	1.23757
SCRT2	1	0.00172106	1.235	1.0823	1.40923	1.23 (1.08, 1.41)	0.0421758	4.2%	1.0202	1.1988
LOC401177	1	0.00159822	1.23024	1.0817	1.39918	1.23 (1.08, 1.40)	0.0409501	4.1%	1.0202	1.19634
CHML	1	0.00331535	1.64271	1.17952	2.2878	1.64 (1.18, 2.29)	0.0618072	6.2%	1.01918	1.27583
C6orf97	-1	0.00316913	0.627525	0.460486	0.855157	0.63 (0.46, 0.86)	0.0603063	6.0%	1.01918	1.27347
C10orf79	-1	0.00310848	0.644196	0.481308	0.862211	0.64 (0.48, 0.86)	0.0595149	6.0%	1.01918	1.27285
ZER1	-1	0.00328161	0.609408	0.438044	0.847808	0.61 (0.44, 0.85)	0.0613985	6.1%	1.01918	1.27245
PPP1R3C	-1	0.00332855	0.611878	0.440791	0.849369	0.61 (0.44, 0.85)	0.0618284	6.2%	1.01918	1.27203
DIXDC1	-1	0.00333629	0.599762	0.426296	0.843813	0.60 (0.43, 0.84)	0.0618284	6.2%	1.01918	1.27146
ICA1L	-1	0.00332409	0.595635	0.421472	0.841767	0.60 (0.42, 0.84)	0.0618284	6.2%	1.01918	1.27131
ANAPC2	-1	0.00312125	0.660304	0.501427	0.869522	0.66 (0.50, 0.87)	0.0596132	6.0%	1.01918	1.2705
TMOD4	-1	0.00340396	0.581402	0.404442	0.835787	0.58 (0.40, 0.84)	0.0626531	6.3%	1.01918	1.26911
SMG1	-1	0.00348714	0.567591	0.388155	0.829976	0.57 (0.39, 0.83)	0.0633888	6.3%	1.01918	1.26633
SLC7A5	1	0.00361371	1.88379	1.22969	2.88584	1.88 (1.23, 2.89)	0.0645175	6.5%	1.01918	1.26222
ARF1	1	0.00364436	1.89778	1.23218	2.92293	1.90 (1.23, 2.92)	0.0648403	6.5%	1.01918	1.26098
RABEP1	-1	0.00350196	0.53758	0.354406	0.815425	0.54 (0.35, 0.82)	0.0635402	6.4%	1.01918	1.26043
WDR75	-1	0.00363769	0.534578	0.350503	0.815324	0.53 (0.35, 0.82)	0.0647974	6.5%	1.01918	1.25825
NCRNA00168	1	0.00277562	1.39012	1.12029	1.72495	1.39 (1.12, 1.72)	0.0561391	5.6%	1.01918	1.25701
XPOT	1	0.00352996	1.65731	1.18033	2.32704	1.66 (1.18, 2.33)	0.0637264	6.4%	1.01816	1.27355
LRP12	1	0.00355978	1.6936	1.18837	2.41363	1.69 (1.19, 2.41)	0.0640678	6.4%	1.01816	1.27244
LOC100190938	-1	0.00334128	0.637846	0.47237	0.861288	0.64 (0.47, 0.86)	0.0618473	6.2%	1.01816	1.27127
NXPH4	1	0.00357767	1.74141	1.19901	2.52915	1.74 (1.20, 2.53)	0.0642461	6.4%	1.01816	1.27052
CBX2	1	0.00362214	1.74016	1.19814	2.52738	1.74 (1.20, 2.53)	0.0645941	6.5%	1.01816	1.27012
KIAA0649	-1	0.00348955	0.600361	0.426312	0.845469	0.60 (0.43, 0.85)	0.0633888	6.3%	1.01816	1.26994
LOC254559	1	0.00359195	1.78074	1.20761	2.62589	1.78 (1.21, 2.63)	0.0643297	6.4%	1.01816	1.26852
LRRC4C	-1	0.00368542	0.558679	0.377147	0.827585	0.56 (0.38, 0.83)	0.065275	6.5%	1.01816	1.26273
C10orf91	1	0.00297166	1.41493	1.12534	1.77905	1.41 (1.13, 1.78)	0.0577775	5.8%	1.01816	1.26121
PODXL2	1	0.00370698	1.91106	1.23399	2.95963	1.91 (1.23, 2.96)	0.0655082	6.6%	1.01816	1.25941
CCDC76	-1	0.00376372	0.523486	0.337871	0.811071	0.52 (0.34, 0.81)	0.0662857	6.6%	1.01816	1.25419
FAM161A	-1	0.00321458	0.67772	0.523197	0.87788	0.68 (0.52, 0.88)	0.0608003	6.1%	1.01715	1.26614
C17orf49	-1	0.00377156	0.566169	0.385285	0.831974	0.57 (0.39, 0.83)	0.0663489	6.6%	1.01715	1.26315
NCRNA00242	-1	0.00382302	0.542424	0.358361	0.821027	0.54 (0.36, 0.82)	0.0667275	6.7%	1.01715	1.25805
BCL2L2	-1	0.00397971	0.494756	0.306474	0.798708	0.49 (0.31, 0.80)	0.0683914	6.8%	1.01715	1.24394
KIF2C	1	0.0040413	2.10429	1.26716	3.49447	2.10 (1.27, 3.49)	0.0686185	6.9%	1.01715	1.24229
WDR47	-1	0.00287507	0.744361	0.613024	0.903837	0.74 (0.61, 0.90)	0.0567024	5.7%	1.01715	1.24138
SNRPD3	1	0.00348849	1.54479	1.15383	2.06822	1.54 (1.15, 2.07)	0.0633888	6.3%	1.01613	1.27242
HMGB3	1	0.00382139	1.66613	1.17891	2.35471	1.67 (1.18, 2.35)	0.0667275	6.7%	1.01613	1.27065
FAM26E	-1	0.00360332	0.63188	0.463875	0.860734	0.63 (0.46, 0.86)	0.0644058	6.4%	1.01613	1.26928
SYT9	-1	0.00347405	0.647303	0.483528	0.866551	0.65 (0.48, 0.87)	0.0633888	6.3%	1.01613	1.26928
FLJ37201	-1	0.00368139	0.621554	0.450927	0.856746	0.62 (0.45, 0.86)	0.065275	6.5%	1.01613	1.26881
MTHFD2	1	0.00387651	1.71568	1.18942	2.47477	1.72 (1.19, 2.47)	0.0671272	6.7%	1.01613	1.26862
TUSC1	-1	0.00351946	0.662179	0.502042	0.873394	0.66 (0.50, 0.87)	0.0636358	6.4%	1.01613	1.26692
KIF11	1	0.00384918	1.76952	1.20165	2.60575	1.77 (1.20, 2.61)	0.0669594	6.7%	1.01613	1.26647
HPGDS	-1	0.00350905	0.669272	0.511107	0.876381	0.67 (0.51, 0.88)	0.0635949	6.4%	1.01613	1.26574
KIAA0556	-1	0.00378804	0.57688	0.397514	0.837179	0.58 (0.40, 0.84)	0.0665637	6.7%	1.01613	1.26461
DKK3	-1	0.00325914	0.695323	0.54583	0.88576	0.70 (0.55, 0.89)	0.0611981	6.1%	1.01613	1.26086
TRPC7	1	0.00319897	1.42038	1.1248	1.79363	1.42 (1.12, 1.79)	0.0605785	6.1%	1.01613	1.26076
CREBBP	-1	0.00387191	0.54399	0.359893	0.822259	0.54 (0.36, 0.82)	0.0671272	6.7%	1.01613	1.25789
CLCN1	1	0.00322757	1.39842	1.11871	1.74806	1.40 (1.12, 1.75)	0.0608985	6.1%	1.01613	1.25613
CASP14	1	0.00381825	1.56889	1.15631	2.1287	1.57 (1.16, 2.13)	0.0667275	6.7%	1.01511	1.27064
CDRT1	1	0.00388034	1.65157	1.17491	2.3216	1.65 (1.17, 2.32)	0.0671272	6.7%	1.01511	1.2704
GUCA1A	1	0.00390922	1.57751	1.15743	2.15004	1.58 (1.16, 2.15)	0.0674773	6.7%	1.01511	1.27011
TAF13	1	0.00392649	1.57066	1.15565	2.1347	1.57 (1.16, 2.13)	0.0677005	6.8%	1.01511	1.26982
FADS1	1	0.00386132	1.68868	1.18355	2.40937	1.69 (1.18, 2.41)	0.0670211	6.7%	1.01511	1.26969
SERINC5	1	0.00359044	1.51167	1.14465	1.99636	1.51 (1.14, 2.00)	0.0643297	6.4%	1.01511	1.26957
PLTP	1	0.00399448	1.58032	1.15724	2.15806	1.58 (1.16, 2.16)	0.0684507	6.8%	1.01511	1.26949
PUF60	1	0.0039525	1.66801	1.17783	2.36218	1.67 (1.18, 2.36)	0.0680738	6.8%	1.01511	1.26943
CYC1	1	0.00397364	1.69029	1.1826	2.41593	1.69 (1.18, 2.42)	0.0683624	6.8%	1.01511	1.26862
DIAPH1	1	0.0040277	1.70021	1.18418	2.44111	1.70 (1.18, 2.44)	0.0685368	6.9%	1.01511	1.2678
TSNAX-DISC1	1	0.00382194	1.50735	1.14145	1.99055	1.51 (1.14, 1.99)	0.0667275	6.7%	1.01511	1.26754
SLC7A8	-1	0.00381186	0.632352	0.463582	0.862563	0.63 (0.46, 0.86)	0.0667275	6.7%	1.01511	1.26749
INCA1	-1	0.00383672	0.617568	0.445443	0.856203	0.62 (0.45, 0.86)	0.0668171	6.7%	1.01511	1.26741
RPPH1	1	0.00400948	1.71517	1.1877	2.47689	1.72 (1.19, 2.48)	0.0684507	6.8%	1.01511	1.26741
COL6A4P1	1	0.00376183	1.49908	1.13996	1.97133	1.50 (1.14, 1.97)	0.0662857	6.6%	1.01511	1.26731
C15orf42	1	0.00400301	1.72739	1.19047	2.50646	1.73 (1.19, 2.51)	0.0684507	6.8%	1.01511	1.26697
VILL	-1	0.00366762	0.654661	0.49193	0.871224	0.65 (0.49, 0.87)	0.0651075	6.5%	1.01511	1.26685
ATAD1	-1	0.00400734	0.625023	0.453814	0.860824	0.63 (0.45, 0.86)	0.0684507	6.8%	1.01511	1.26602
MACF1	-1	0.00390745	0.593788	0.416748	0.846037	0.59 (0.42, 0.85)	0.0674773	6.7%	1.01511	1.26544
CIRBP	-1	0.00406226	0.606595	0.431328	0.853082	0.61 (0.43, 0.85)	0.0688995	6.9%	1.01511	1.26504
ZNF610	-1	0.00379397	0.663445	0.502523	0.875899	0.66 (0.50, 0.88)	0.0665929	6.7%	1.01511	1.26465
FBP1	-1	0.00400306	0.591279	0.413404	0.845687	0.59 (0.41, 0.85)	0.0684507	6.8%	1.01511	1.26432
ATOH7	1	0.00372128	1.46497	1.13185	1.89614	1.46 (1.13, 1.90)	0.0656865	6.6%	1.01511	1.26413
PALM	-1	0.00369753	0.672051	0.513887	0.878895	0.67 (0.51, 0.88)	0.0654152	6.5%	1.01511	1.26381
TMSB10	1	0.00418844	1.77659	1.19884	2.63278	1.78 (1.20, 2.63)	0.0698999	7.0%	1.01511	1.26288
CSDC2	-1	0.00412504	0.586133	0.406884	0.844347	0.59 (0.41, 0.84)	0.0692864	6.9%	1.01511	1.26265
ZNF740	-1	0.00411863	0.580691	0.400572	0.841803	0.58 (0.40, 0.84)	0.0692778	6.9%	1.01511	1.26201
CNGB3	1	0.00409123	1.80983	1.20714	2.71343	1.81 (1.21, 2.71)	0.0691653	6.9%	1.01511	1.26192
C3orf25	-1	0.00410924	0.575163	0.394211	0.839176	0.58 (0.39, 0.84)	0.0692607	6.9%	1.01511	1.26132
C20orf26	-1	0.00400862	0.564763	0.382696	0.833451	0.56 (0.38, 0.83)	0.0684507	6.8%	1.01511	1.26059
KIAA1632	-1	0.00411019	0.570402	0.388731	0.836976	0.57 (0.39, 0.84)	0.0692607	6.9%	1.01511	1.26057
LEMD1	1	0.00353264	1.43113	1.12482	1.82086	1.43 (1.12, 1.82)	0.0637264	6.4%	1.01511	1.26054
C17orf48	-1	0.00357792	0.689916	0.537452	0.885633	0.69 (0.54, 0.89)	0.0642461	6.4%	1.01511	1.26034
GSTA2	1	0.00359494	1.43145	1.12439	1.82237	1.43 (1.12, 1.82)	0.0643297	6.4%	1.01511	1.2602
KIF18B	1	0.00436333	1.88818	1.21969	2.92307	1.89 (1.22, 2.92)	0.070628	7.1%	1.01511	1.25439
ESRP2	1	0.00434082	1.90317	1.22302	2.96158	1.90 (1.22, 2.96)	0.070531	7.1%	1.01511	1.25358
C1orf63	-1	0.0041748	0.527999	0.341084	0.817345	0.53 (0.34, 0.82)	0.0697469	7.0%	1.01511	1.25113
TSC1	-1	0.00432008	0.525409	0.337705	0.817444	0.53 (0.34, 0.82)	0.070531	7.1%	1.01511	1.24909
KLHDC4	1	0.00428471	1.99755	1.24253	3.21135	2.00 (1.24, 3.21)	0.070531	7.1%	1.01511	1.24749
COX8C	1	0.00337894	1.36376	1.10825	1.67819	1.36 (1.11, 1.68)	0.0623774	6.2%	1.01511	1.2468
THOC3	1	0.00423916	2.02745	1.24905	3.29093	2.03 (1.25, 3.29)	0.0702461	7.0%	1.01511	1.24579
PRRC2B	-1	0.00434106	0.510312	0.321419	0.810215	0.51 (0.32, 0.81)	0.070531	7.1%	1.01511	1.24484
SEZ6L	-1	0.00434811	0.491756	0.301921	0.800952	0.49 (0.30, 0.80)	0.070531	7.1%	1.01511	1.23935
ATXN3L	1	0.00274802	1.28017	1.08908	1.50478	1.28 (1.09, 1.50)	0.0558335	5.6%	1.01511	1.21915
LOC285577	1	0.00260618	1.24256	1.07874	1.43125	1.24 (1.08, 1.43)	0.0545131	5.5%	1.01511	1.20053
PACSIN2	1	0.00407068	1.60066	1.1612	2.20643	1.60 (1.16, 2.21)	0.0689673	6.9%	1.0141	1.26911
SREBF2	1	0.00424113	1.6052	1.16055	2.22022	1.61 (1.16, 2.22)	0.0702461	7.0%	1.0141	1.26778
CPLX3	1	0.00408905	1.54414	1.14785	2.07725	1.54 (1.15, 2.08)	0.0691653	6.9%	1.0141	1.26772
AGTR1	-1	0.00402481	0.633685	0.464367	0.864738	0.63 (0.46, 0.86)	0.0685368	6.9%	1.0141	1.26571
EMP3	-1	0.00401721	0.641445	0.473999	0.868043	0.64 (0.47, 0.87)	0.0685077	6.9%	1.0141	1.26539
ACO2	1	0.00431432	1.69811	1.18046	2.44277	1.70 (1.18, 2.44)	0.070531	7.1%	1.0141	1.26537
GREB1L	-1	0.00412008	0.631214	0.460955	0.864361	0.63 (0.46, 0.86)	0.0692778	6.9%	1.0141	1.26503
GALNTL1	-1	0.00414953	0.628053	0.456962	0.863203	0.63 (0.46, 0.86)	0.0694735	6.9%	1.0141	1.26486
ARMC9	-1	0.00421432	0.63083	0.46012	0.864875	0.63 (0.46, 0.86)	0.0702192	7.0%	1.0141	1.26431
HIST2H2AC	1	0.00431244	1.73045	1.18748	2.52169	1.73 (1.19, 2.52)	0.070531	7.1%	1.0141	1.26406
KIAA1217	-1	0.00430767	0.603398	0.426553	0.853563	0.60 (0.43, 0.85)	0.070531	7.1%	1.0141	1.26277
ERN2	1	0.00383262	1.45772	1.12911	1.88198	1.46 (1.13, 1.88)	0.0668171	6.7%	1.0141	1.26252
LOC100499484	-1	0.00430602	0.599414	0.421819	0.851779	0.60 (0.42, 0.85)	0.070531	7.1%	1.0141	1.26246
SERPIND1	-1	0.0042497	0.570497	0.388289	0.838207	0.57 (0.39, 0.84)	0.0702461	7.0%	1.0141	1.25931
HOMER1	1	0.0043483	1.83557	1.20916	2.7865	1.84 (1.21, 2.79)	0.070531	7.1%	1.0141	1.25796
ASPM	1	0.00439736	1.87347	1.21625	2.88581	1.87 (1.22, 2.89)	0.070958	7.1%	1.0141	1.25506
BTRC	-1	0.00443052	0.551732	0.366309	0.831013	0.55 (0.37, 0.83)	0.0713455	7.1%	1.0141	1.2542
LINGO1	1	0.00451961	1.9256	1.22501	3.02688	1.93 (1.23, 3.03)	0.0719633	7.2%	1.0141	1.25038
TPTE	1	0.00342458	1.33877	1.10117	1.62763	1.34 (1.10, 1.63)	0.0626531	6.3%	1.0141	1.2392
TRPM1	1	0.00340841	1.30729	1.09265	1.56409	1.31 (1.09, 1.56)	0.0626531	6.3%	1.0141	1.22822
FOXM1	1	0.00433292	1.63187	1.16564	2.28457	1.63 (1.17, 2.28)	0.070531	7.1%	1.01308	1.2669
NUF2	1	0.00433271	1.63874	1.16718	2.30081	1.64 (1.17, 2.30)	0.070531	7.1%	1.01308	1.26681
ITGB4	1	0.00437228	1.60063	1.15824	2.21199	1.60 (1.16, 2.21)	0.0706996	7.1%	1.01308	1.26677
NOTCH1	1	0.0040961	1.50389	1.1382	1.98705	1.50 (1.14, 1.99)	0.0691727	6.9%	1.01308	1.26537
PDZRN3	-1	0.00423008	0.634771	0.464914	0.866686	0.63 (0.46, 0.87)	0.0702192	7.0%	1.01308	1.26409
YIF1A	1	0.00446022	1.70201	1.1797	2.45558	1.70 (1.18, 2.46)	0.0715286	7.2%	1.01308	1.264
SND1	1	0.00448423	1.69923	1.17884	2.44932	1.70 (1.18, 2.45)	0.0717661	7.2%	1.01308	1.26391
CYBRD1	-1	0.00422921	0.642118	0.474022	0.869825	0.64 (0.47, 0.87)	0.0702192	7.0%	1.01308	1.26376
ZBTB4	-1	0.00431784	0.628436	0.456789	0.864581	0.63 (0.46, 0.86)	0.070531	7.1%	1.01308	1.26355
KIAA1109	-1	0.0043416	0.631499	0.460463	0.866066	0.63 (0.46, 0.87)	0.070531	7.1%	1.01308	1.26333
LOC344595	-1	0.00431667	0.609067	0.433298	0.856135	0.61 (0.43, 0.86)	0.070531	7.1%	1.01308	1.26307
SLC44A1	-1	0.00438853	0.619412	0.445515	0.861187	0.62 (0.45, 0.86)	0.0708888	7.1%	1.01308	1.26292
F11	1	0.00422248	1.47863	1.13109	1.93296	1.48 (1.13, 1.93)	0.0702192	7.0%	1.01308	1.2624
PRKAR2A	1	0.00445663	1.74438	1.18879	2.55961	1.74 (1.19, 2.56)	0.0715286	7.2%	1.01308	1.26217
FSTL3	-1	0.00447017	0.612781	0.43719	0.858897	0.61 (0.44, 0.86)	0.0716146	7.2%	1.01308	1.26204
FAM200A	-1	0.00413759	0.667122	0.505879	0.879759	0.67 (0.51, 0.88)	0.069348	6.9%	1.01308	1.26166
KIRREL	-1	0.0041335	0.671002	0.510857	0.881349	0.67 (0.51, 0.88)	0.069348	6.9%	1.01308	1.26102
TBC1D19	-1	0.00430952	0.664487	0.501886	0.879768	0.66 (0.50, 0.88)	0.070531	7.1%	1.01308	1.26092
LOC728323	-1	0.00403515	0.685741	0.530252	0.886826	0.69 (0.53, 0.89)	0.0685887	6.9%	1.01308	1.25853
CHRNA5	1	0.00455016	1.81742	1.20289	2.74591	1.82 (1.20, 2.75)	0.0723272	7.2%	1.01308	1.25728
SQSTM1	1	0.00457116	1.82897	1.20499	2.77607	1.83 (1.20, 2.78)	0.0724147	7.2%	1.01308	1.25638
DBF4	1	0.00461383	1.86736	1.21219	2.87662	1.87 (1.21, 2.88)	0.0727215	7.3%	1.01308	1.25352
LIN54	1	0.00474752	1.88474	1.21393	2.92624	1.88 (1.21, 2.93)	0.0737754	7.4%	1.01308	1.25119
SNRNP70	-1	0.00460633	0.544562	0.35765	0.829156	0.54 (0.36, 0.83)	0.0727215	7.3%	1.01308	1.25109
STATH	1	0.00385737	1.36426	1.10509	1.6842	1.36 (1.11, 1.68)	0.0670211	6.7%	1.01308	1.24467
HMX1	1	0.00364841	1.33954	1.09992	1.63137	1.34 (1.10, 1.63)	0.0648403	6.5%	1.01308	1.23849
C12orf48	1	0.00470682	2.07179	1.2502	3.43331	2.07 (1.25, 3.43)	0.0736663	7.4%	1.01308	1.23825
BUB1	1	0.00489081	2.21866	1.27365	3.86485	2.22 (1.27, 3.86)	0.0750133	7.5%	1.01308	1.22631
COPE	1	0.00450553	1.56028	1.14786	2.12089	1.56 (1.15, 2.12)	0.0719312	7.2%	1.01207	1.26528
IRGM	1	0.00442276	1.53462	1.14267	2.06101	1.53 (1.14, 2.06)	0.0712942	7.1%	1.01207	1.26497
TADA1	1	0.00455637	1.54413	1.14373	2.08471	1.54 (1.14, 2.08)	0.0723272	7.2%	1.01207	1.26445
PSMG3	1	0.00470629	1.67842	1.17206	2.40356	1.68 (1.17, 2.40)	0.0736663	7.4%	1.01207	1.26288
PAPL	1	0.00430893	1.47828	1.13032	1.93336	1.48 (1.13, 1.93)	0.070531	7.1%	1.01207	1.26184
IPW	-1	0.00451221	0.642034	0.472875	0.871707	0.64 (0.47, 0.87)	0.0719312	7.2%	1.01207	1.26174
RSPH1	-1	0.00455259	0.635473	0.46459	0.869209	0.64 (0.46, 0.87)	0.0723272	7.2%	1.01207	1.26171
TRPC6	-1	0.00461176	0.632973	0.461292	0.86855	0.63 (0.46, 0.87)	0.0727215	7.3%	1.01207	1.26134
GPR17	-1	0.0043592	0.662779	0.499532	0.879376	0.66 (0.50, 0.88)	0.070628	7.1%	1.01207	1.26084
TPD52L1	1	0.00467689	1.73727	1.18482	2.5473	1.74 (1.18, 2.55)	0.0734187	7.3%	1.01207	1.26068
MATN3	-1	0.00463269	0.607296	0.430003	0.857688	0.61 (0.43, 0.86)	0.072945	7.3%	1.01207	1.26046
ERBB4	-1	0.0047248	0.621467	0.446791	0.864434	0.62 (0.45, 0.86)	0.0737259	7.4%	1.01207	1.26046
ZNF668	-1	0.00445617	0.661574	0.497652	0.879491	0.66 (0.50, 0.88)	0.0715286	7.2%	1.01207	1.26037
C5orf36	-1	0.00465659	0.608405	0.431247	0.858342	0.61 (0.43, 0.86)	0.0731737	7.3%	1.01207	1.26036
ACAT1	-1	0.00445572	0.663305	0.499854	0.880203	0.66 (0.50, 0.88)	0.0715286	7.2%	1.01207	1.26014
STX1B	-1	0.0047301	0.613602	0.437238	0.861106	0.61 (0.44, 0.86)	0.0737348	7.4%	1.01207	1.26011
ADRA2A	-1	0.00464591	0.593259	0.41327	0.851635	0.59 (0.41, 0.85)	0.0730794	7.3%	1.01207	1.25909
KIAA1324	-1	0.00433994	0.675541	0.515938	0.884516	0.68 (0.52, 0.88)	0.070531	7.1%	1.01207	1.25887
IL20RB	1	0.00477687	1.77477	1.19148	2.64359	1.77 (1.19, 2.64)	0.0740201	7.4%	1.01207	1.25789
ELOVL6	1	0.00482771	1.76825	1.18958	2.62842	1.77 (1.19, 2.63)	0.0743899	7.4%	1.01207	1.25784
TMEM150A	1	0.00473849	1.78403	1.19382	2.66605	1.78 (1.19, 2.67)	0.0737754	7.4%	1.01207	1.25767
P4HA1	1	0.00424731	1.43549	1.12041	1.83917	1.44 (1.12, 1.84)	0.0702461	7.0%	1.01207	1.25704
TCTN2	-1	0.00482289	0.579554	0.396605	0.846894	0.58 (0.40, 0.85)	0.0743899	7.4%	1.01207	1.25589
FGF2	-1	0.00472307	0.570382	0.386381	0.842007	0.57 (0.39, 0.84)	0.0737259	7.4%	1.01207	1.25522
MKI67	1	0.00483887	1.84723	1.20538	2.83085	1.85 (1.21, 2.83)	0.0743899	7.4%	1.01207	1.25293
PSMC4	1	0.00421891	1.37756	1.10617	1.71553	1.38 (1.11, 1.72)	0.0702192	7.0%	1.01207	1.24632
CASC5	1	0.00513576	2.23336	1.27219	3.92071	2.23 (1.27, 3.92)	0.0767609	7.7%	1.01207	1.22325
SKA2	1	0.00475162	1.58455	1.15116	2.18111	1.58 (1.15, 2.18)	0.0737754	7.4%	1.01106	1.26395
MTDH	1	0.00480029	1.5508	1.1432	2.10373	1.55 (1.14, 2.10)	0.0742356	7.4%	1.01106	1.26305
CSPG5	1	0.00491868	1.63934	1.16161	2.31354	1.64 (1.16, 2.31)	0.0750953	7.5%	1.01106	1.26236
PLA2G2F	1	0.00479272	1.52727	1.13794	2.04981	1.53 (1.14, 2.05)	0.074192	7.4%	1.01106	1.26224
MOXD2P	1	0.00477089	1.51551	1.13543	2.02282	1.52 (1.14, 2.02)	0.074001	7.4%	1.01106	1.26179
DNA2	1	0.00500931	1.65224	1.16352	2.34624	1.65 (1.16, 2.35)	0.0757418	7.6%	1.01106	1.26141
ALG10B	-1	0.00472016	0.641195	0.471093	0.872717	0.64 (0.47, 0.87)	0.0737259	7.4%	1.01106	1.26035
EFNA5	1	0.00503694	1.69935	1.17316	2.46155	1.70 (1.17, 2.46)	0.0759322	7.6%	1.01106	1.25959
COL6A4P2	-1	0.00492641	0.620578	0.445006	0.865421	0.62 (0.45, 0.87)	0.0750953	7.5%	1.01106	1.259
OR14J1	1	0.00450381	1.45811	1.12402	1.8915	1.46 (1.12, 1.89)	0.0719312	7.2%	1.01106	1.25857
FLJ41200	1	0.00492531	1.74776	1.18431	2.57928	1.75 (1.18, 2.58)	0.0750953	7.5%	1.01106	1.25816
DNAH7	-1	0.0045884	0.678328	0.518669	0.887135	0.68 (0.52, 0.89)	0.072614	7.3%	1.01106	1.25684
ZNF564	-1	0.00498828	0.589981	0.4082	0.852714	0.59 (0.41, 0.85)	0.0756725	7.6%	1.01106	1.25605
C16orf53	-1	0.00489384	0.583757	0.401243	0.84929	0.58 (0.40, 0.85)	0.0750133	7.5%	1.01106	1.25595
CAMKV	1	0.00456693	1.43711	1.11854	1.84642	1.44 (1.12, 1.85)	0.0724147	7.2%	1.01106	1.25556
EFHC1	-1	0.00499019	0.579928	0.396453	0.848315	0.58 (0.40, 0.85)	0.0756725	7.6%	1.01106	1.25464
KIF23	1	0.0052	1.91159	1.21346	3.01136	1.91 (1.21, 3.01)	0.077277	7.7%	1.01106	1.24558
CDK5R2	1	0.00416768	1.31417	1.09015	1.58423	1.31 (1.09, 1.58)	0.0697026	7.0%	1.01106	1.22812
IDH1	1	0.00495758	1.56875	1.14589	2.14764	1.57 (1.15, 2.15)	0.0753978	7.5%	1.01005	1.2624
CLPTM1L	1	0.00509765	1.6124	1.15421	2.25247	1.61 (1.15, 2.25)	0.076558	7.7%	1.01005	1.26154
RLIM	1	0.00506484	1.65927	1.16449	2.36427	1.66 (1.16, 2.36)	0.0761385	7.6%	1.01005	1.26081
NBN	1	0.00516333	1.63317	1.15807	2.30318	1.63 (1.16, 2.30)	0.0770255	7.7%	1.01005	1.26077
TOMM70A	1	0.00511958	1.64756	1.16151	2.33701	1.65 (1.16, 2.34)	0.076666	7.7%	1.01005	1.26075
FLJ30403	-1	0.00496744	0.63099	0.457611	0.870059	0.63 (0.46, 0.87)	0.0754741	7.5%	1.01005	1.25889
CCDC85A	-1	0.00493288	0.644816	0.474879	0.875564	0.64 (0.47, 0.88)	0.0750953	7.5%	1.01005	1.25878
MPHOSPH6	1	0.00484696	1.47868	1.12638	1.94117	1.48 (1.13, 1.94)	0.0744409	7.4%	1.01005	1.25873
C2orf77	-1	0.00500632	0.63228	0.459069	0.870846	0.63 (0.46, 0.87)	0.0757418	7.6%	1.01005	1.25863
AGAP5	-1	0.00503119	0.637604	0.46557	0.873208	0.64 (0.47, 0.87)	0.0759322	7.6%	1.01005	1.2584
PAR1	-1	0.00503875	0.640826	0.469548	0.874582	0.64 (0.47, 0.87)	0.0759322	7.6%	1.01005	1.25826
DDB2	-1	0.00511822	0.629317	0.455046	0.870329	0.63 (0.46, 0.87)	0.076666	7.7%	1.01005	1.25788
NBPF1	-1	0.00512644	0.631467	0.457665	0.871272	0.63 (0.46, 0.87)	0.076695	7.7%	1.01005	1.25784
NUAK1	-1	0.00483339	0.663554	0.498867	0.882606	0.66 (0.50, 0.88)	0.0743899	7.4%	1.01005	1.25775
OR5T2	1	0.00522359	1.71449	1.17443	2.50289	1.71 (1.17, 2.50)	0.0774064	7.7%	1.01005	1.25755
ARPC5	1	0.00534622	1.71191	1.17271	2.49904	1.71 (1.17, 2.50)	0.0786747	7.9%	1.01005	1.25678
MTMR9LP	-1	0.00483402	0.673297	0.511348	0.886536	0.67 (0.51, 0.89)	0.0743899	7.4%	1.01005	1.25633
RECQL4	1	0.00519702	1.7467	1.18124	2.58285	1.75 (1.18, 2.58)	0.077277	7.7%	1.01005	1.25614
PLCD3	-1	0.00483527	0.681027	0.521338	0.889629	0.68 (0.52, 0.89)	0.0743899	7.4%	1.01005	1.25491
CNGB1	1	0.00491334	1.43551	1.11583	1.84677	1.44 (1.12, 1.85)	0.0750953	7.5%	1.01005	1.25359
FDXACB1	-1	0.00469968	0.70693	0.555836	0.899097	0.71 (0.56, 0.90)	0.0736663	7.4%	1.01005	1.2489
CLUAP1	-1	0.00521481	0.553012	0.364947	0.83799	0.55 (0.36, 0.84)	0.0773498	7.7%	1.01005	1.24794
MIR501	1	0.00459618	1.38513	1.1057	1.73517	1.39 (1.11, 1.74)	0.0726634	7.3%	1.01005	1.24634
RHEB	1	0.00523778	1.89899	1.21061	2.97879	1.90 (1.21, 2.98)	0.077543	7.8%	1.01005	1.24617
SCD	1	0.00542315	1.91256	1.21094	3.02068	1.91 (1.21, 3.02)	0.079194	7.9%	1.01005	1.24376
CHMP1A	1	0.00528467	1.93156	1.21618	3.06774	1.93 (1.22, 3.07)	0.0780891	7.8%	1.01005	1.24349
RUNX1	-1	0.00541484	0.527722	0.336343	0.827994	0.53 (0.34, 0.83)	0.0791876	7.9%	1.01005	1.24036
GRPEL2	1	0.00543286	1.99264	1.22557	3.2398	1.99 (1.23, 3.24)	0.0792284	7.9%	1.01005	1.23792
C12orf35	-1	0.00533497	0.514875	0.322767	0.821325	0.51 (0.32, 0.82)	0.0786089	7.9%	1.01005	1.23752
TRYX3	1	0.00540407	1.62023	1.15325	2.27632	1.62 (1.15, 2.28)	0.0791043	7.9%	1.00904	1.2594
TARS	1	0.00546083	1.6301	1.15483	2.30096	1.63 (1.15, 2.30)	0.0794136	7.9%	1.00904	1.25885
UNC5B	-1	0.00529866	0.634647	0.461027	0.87365	0.63 (0.46, 0.87)	0.0782217	7.8%	1.00904	1.25673
WDR65	-1	0.0053131	0.623659	0.44747	0.86922	0.62 (0.45, 0.87)	0.0783607	7.8%	1.00904	1.25649
KLHL7	1	0.00500933	1.4625	1.12149	1.90719	1.46 (1.12, 1.91)	0.0757418	7.6%	1.00904	1.25631
CACNA1D	-1	0.00538204	0.63225	0.457798	0.87318	0.63 (0.46, 0.87)	0.079004	7.9%	1.00904	1.2562
AFF3	-1	0.00540206	0.627402	0.451767	0.871318	0.63 (0.45, 0.87)	0.0791043	7.9%	1.00904	1.25601
ZNF438	-1	0.00543917	0.617795	0.439921	0.86759	0.62 (0.44, 0.87)	0.0792463	7.9%	1.00904	1.25541
HSPBAP1	-1	0.00534952	0.599221	0.417901	0.859213	0.60 (0.42, 0.86)	0.0786747	7.9%	1.00904	1.25452
CPEB2	-1	0.0054	0.600936	0.419776	0.860278	0.60 (0.42, 0.86)	0.0791043	7.9%	1.00904	1.25435
MFSD7	-1	0.00504138	0.681489	0.521272	0.890951	0.68 (0.52, 0.89)	0.0759322	7.6%	1.00904	1.2537
ABCG8	1	0.00511131	1.4121	1.10907	1.79792	1.41 (1.11, 1.80)	0.076666	7.7%	1.00904	1.24915
PCDP1	-1	0.00550873	0.555371	0.36663	0.841276	0.56 (0.37, 0.84)	0.0798868	8.0%	1.00904	1.24623
CLEC18B	1	0.00505124	1.3868	1.10341	1.74296	1.39 (1.10, 1.74)	0.0760073	7.6%	1.00904	1.24477
KRT20	1	0.00492808	1.35557	1.09654	1.6758	1.36 (1.10, 1.68)	0.0750953	7.5%	1.00904	1.23807
GPR33	1	0.00451299	1.29912	1.08446	1.55627	1.30 (1.08, 1.56)	0.0719312	7.2%	1.00904	1.22155
ACTL8	1	0.00545335	1.58807	1.14604	2.20059	1.59 (1.15, 2.20)	0.0793788	7.9%	1.00803	1.25937
SSR1	1	0.0055694	1.63427	1.15478	2.31287	1.63 (1.15, 2.31)	0.0806168	8.1%	1.00803	1.25805
KDELR1	1	0.005637	1.63331	1.15401	2.31168	1.63 (1.15, 2.31)	0.0812186	8.1%	1.00803	1.25764
C1orf65	1	0.00558459	1.52073	1.13056	2.04555	1.52 (1.13, 2.05)	0.0807301	8.1%	1.00803	1.25734
RPL8	1	0.00566027	1.5239	1.13072	2.0538	1.52 (1.13, 2.05)	0.0813468	8.1%	1.00803	1.25705
TMEM132A	1	0.00566675	1.66229	1.15969	2.3827	1.66 (1.16, 2.38)	0.0813468	8.1%	1.00803	1.25661
WDR60	-1	0.00542543	0.644227	0.472539	0.878295	0.64 (0.47, 0.88)	0.079194	7.9%	1.00803	1.25575
RALA	1	0.00580462	1.66318	1.15868	2.38734	1.66 (1.16, 2.39)	0.0825152	8.3%	1.00803	1.25569
FBXO45	1	0.00563526	1.69469	1.16652	2.46199	1.69 (1.17, 2.46)	0.0812186	8.1%	1.00803	1.25555
PGRMC1	1	0.00547061	1.47869	1.12207	1.94864	1.48 (1.12, 1.95)	0.0794817	7.9%	1.00803	1.25541
ABCD1	1	0.00582707	1.69172	1.1642	2.45824	1.69 (1.16, 2.46)	0.0825845	8.3%	1.00803	1.25441
FAM102A	-1	0.00564448	0.620183	0.442174	0.869852	0.62 (0.44, 0.87)	0.0812514	8.1%	1.00803	1.25422
NUP93	1	0.00580631	1.70167	1.16637	2.48264	1.70 (1.17, 2.48)	0.0825152	8.3%	1.00803	1.2541
CALCOCO1	-1	0.00571028	0.625784	0.448814	0.872534	0.63 (0.45, 0.87)	0.0817461	8.2%	1.00803	1.25405
C4orf14	1	0.00558758	1.73406	1.17483	2.55949	1.73 (1.17, 2.56)	0.0807301	8.1%	1.00803	1.25398
KIF27	-1	0.00554988	0.663428	0.496419	0.886623	0.66 (0.50, 0.89)	0.0804089	8.0%	1.00803	1.25368
FBXL2	-1	0.00559866	0.673288	0.508931	0.890723	0.67 (0.51, 0.89)	0.0808155	8.1%	1.00803	1.25218
CT62	-1	0.00581433	0.605951	0.424455	0.865055	0.61 (0.42, 0.87)	0.082554	8.3%	1.00803	1.25211
NPC1L1	1	0.00526668	1.43677	1.11387	1.85329	1.44 (1.11, 1.85)	0.077897	7.8%	1.00803	1.25206
SLC41A2	1	0.00549877	1.44391	1.11406	1.87142	1.44 (1.11, 1.87)	0.0798166	8.0%	1.00803	1.25186
PCP4L1	1	0.00570534	1.76574	1.1799	2.64246	1.77 (1.18, 2.64)	0.0817461	8.2%	1.00803	1.2514
ASPN	-1	0.00586946	0.5884	0.403471	0.85809	0.59 (0.40, 0.86)	0.0828623	8.3%	1.00803	1.24964
SUMO3	1	0.00566576	1.82631	1.19196	2.79827	1.83 (1.19, 2.80)	0.0813468	8.1%	1.00803	1.24789
CIB1	1	0.00538078	1.41132	1.10729	1.79882	1.41 (1.11, 1.80)	0.079004	7.9%	1.00803	1.24786
ZNF839	-1	0.00574631	0.561419	0.37271	0.845673	0.56 (0.37, 0.85)	0.0819926	8.2%	1.00803	1.24578
FADS2	1	0.00574684	1.85052	1.19567	2.86404	1.85 (1.20, 2.86)	0.0819926	8.2%	1.00803	1.24568
NUSAP1	1	0.00575999	1.85675	1.19669	2.88088	1.86 (1.20, 2.88)	0.0820812	8.2%	1.00803	1.24516
DCAF7	1	0.0051852	1.38138	1.10136	1.73258	1.38 (1.10, 1.73)	0.077277	7.7%	1.00803	1.24312
SLC30A10	1	0.00519802	1.37136	1.0989	1.71138	1.37 (1.10, 1.71)	0.077277	7.7%	1.00803	1.24089
SRSF5	-1	0.00586394	0.53962	0.347945	0.836885	0.54 (0.35, 0.84)	0.0828623	8.3%	1.00803	1.24005
TTC4	-1	0.00582463	0.528084	0.335434	0.83138	0.53 (0.34, 0.83)	0.0825845	8.3%	1.00803	1.2374
MVD	1	0.00585796	2.04052	1.22867	3.3888	2.04 (1.23, 3.39)	0.0828623	8.3%	1.00803	1.23125
AUP1	1	0.00584932	2.10311	1.23955	3.56829	2.10 (1.24, 3.57)	0.0828247	8.3%	1.00803	1.2268
DNAJC5G	1	0.00515377	1.31258	1.08482	1.58815	1.31 (1.08, 1.59)	0.0769564	7.7%	1.00803	1.22456
OCM	1	0.00490693	1.30076	1.08301	1.56228	1.30 (1.08, 1.56)	0.0750953	7.5%	1.00803	1.22106
RXFP2	1	0.00474727	1.23999	1.06801	1.43966	1.24 (1.07, 1.44)	0.0737754	7.4%	1.00803	1.19457
DNAJB11	1	0.00587322	1.59836	1.14489	2.23144	1.60 (1.14, 2.23)	0.0828623	8.3%	1.00702	1.25677
OGDHL	1	0.00591288	1.57722	1.14021	2.18172	1.58 (1.14, 2.18)	0.0832789	8.3%	1.00702	1.25664
SC4MOL	1	0.00570173	1.50944	1.1273	2.02113	1.51 (1.13, 2.02)	0.0817461	8.2%	1.00702	1.2562
DGCR9	1	0.00599301	1.59246	1.14276	2.21912	1.59 (1.14, 2.22)	0.0838283	8.4%	1.00702	1.25612
CTSA	1	0.00600334	1.58483	1.14111	2.2011	1.58 (1.14, 2.20)	0.0838283	8.4%	1.00702	1.25611
ATP2A2	1	0.00599217	1.56145	1.13634	2.1456	1.56 (1.14, 2.15)	0.0838283	8.4%	1.00702	1.25611
FAM155B	1	0.00599634	1.62045	1.14846	2.28642	1.62 (1.15, 2.29)	0.0838283	8.4%	1.00702	1.2557
FAM19A1	1	0.00601402	1.53686	1.13103	2.08831	1.54 (1.13, 2.09)	0.0838631	8.4%	1.00702	1.25556
ODC1	1	0.00607379	1.65905	1.1556	2.38184	1.66 (1.16, 2.38)	0.0841121	8.4%	1.00702	1.25414
SEC24A	1	0.00612172	1.65241	1.15388	2.36631	1.65 (1.15, 2.37)	0.0845339	8.5%	1.00702	1.25408
SFXN5	-1	0.00579044	0.6435	0.470504	0.880102	0.64 (0.47, 0.88)	0.0824399	8.2%	1.00702	1.25365
SMG7	1	0.00572393	1.46819	1.1181	1.92789	1.47 (1.12, 1.93)	0.0818663	8.2%	1.00702	1.25328
EID2B	-1	0.00574852	0.657403	0.488149	0.885343	0.66 (0.49, 0.89)	0.0819926	8.2%	1.00702	1.25316
BIRC5	1	0.00591342	1.71355	1.16775	2.51447	1.71 (1.17, 2.51)	0.0832789	8.3%	1.00702	1.25283
ZNF43	-1	0.00599653	0.643855	0.470336	0.88139	0.64 (0.47, 0.88)	0.0838283	8.4%	1.00702	1.25249
SLC9A5	1	0.00614603	1.69516	1.16211	2.47273	1.70 (1.16, 2.47)	0.0847946	8.5%	1.00702	1.25222
HSPA12A	-1	0.00605439	0.619221	0.439755	0.871927	0.62 (0.44, 0.87)	0.0841121	8.4%	1.00702	1.25167
LRRIQ1	-1	0.00605008	0.61792	0.438186	0.871377	0.62 (0.44, 0.87)	0.0841121	8.4%	1.00702	1.25161
GFRA1	-1	0.00597349	0.608961	0.427583	0.867278	0.61 (0.43, 0.87)	0.0838283	8.4%	1.00702	1.25139
EBP	1	0.00620007	1.71904	1.16627	2.53382	1.72 (1.17, 2.53)	0.0850139	8.5%	1.00702	1.2507
RPL23AP53	-1	0.00600615	0.602063	0.419221	0.86465	0.60 (0.42, 0.86)	0.0838283	8.4%	1.00702	1.2505
METTL3	-1	0.00593567	0.591866	0.407344	0.859974	0.59 (0.41, 0.86)	0.0835169	8.4%	1.00702	1.24969
AMDHD1	-1	0.0061723	0.595367	0.410767	0.862926	0.60 (0.41, 0.86)	0.0849583	8.5%	1.00702	1.24866
LOC100129046	-1	0.00597151	0.583661	0.397612	0.856764	0.58 (0.40, 0.86)	0.0838283	8.4%	1.00702	1.24826
MUC12	-1	0.00609823	0.587514	0.401736	0.859202	0.59 (0.40, 0.86)	0.0843588	8.4%	1.00702	1.24803
EPR1	1	0.00602072	1.79784	1.18295	2.73235	1.80 (1.18, 2.73)	0.0838815	8.4%	1.00702	1.24726
DLGAP5	1	0.00618585	1.81359	1.18427	2.77733	1.81 (1.18, 2.78)	0.0849583	8.5%	1.00702	1.24513
MAD2L1	1	0.00619057	1.85916	1.1926	2.89827	1.86 (1.19, 2.90)	0.0849583	8.5%	1.00702	1.242
IL6ST	-1	0.00604275	0.54706	0.355647	0.841493	0.55 (0.36, 0.84)	0.0841121	8.4%	1.00702	1.24058
PSMA4	1	0.00606372	1.92567	1.20597	3.07488	1.93 (1.21, 3.07)	0.0841121	8.4%	1.00702	1.23814
CLRN1	-1	0.00621446	0.537036	0.344037	0.838303	0.54 (0.34, 0.84)	0.0850617	8.5%	1.00702	1.23698
ZCCHC7	-1	0.00624057	0.507217	0.31183	0.825029	0.51 (0.31, 0.83)	0.085195	8.5%	1.00702	1.22868
TSPAN19	1	0.00521333	1.31144	1.08427	1.58622	1.31 (1.08, 1.59)	0.0773498	7.7%	1.00702	1.22401
TRIP13	1	0.00639242	2.19348	1.24723	3.85763	2.19 (1.25, 3.86)	0.0863868	8.6%	1.00702	1.21666
EFNA3	1	0.00616823	1.55067	1.13285	2.12258	1.55 (1.13, 2.12)	0.0849583	8.5%	1.00602	1.25502
C22orf15	1	0.00632776	1.55912	1.13349	2.14457	1.56 (1.13, 2.14)	0.0859508	8.6%	1.00602	1.25427
HIF1A	1	0.00632899	1.63656	1.14909	2.33083	1.64 (1.15, 2.33)	0.0859508	8.6%	1.00602	1.25335
DGCR2	1	0.00638285	1.62819	1.14702	2.3112	1.63 (1.15, 2.31)	0.0863816	8.6%	1.00602	1.25327
SEC13	1	0.00636956	1.64329	1.15011	2.34796	1.64 (1.15, 2.35)	0.0863515	8.6%	1.00602	1.25291
EPCAM	1	0.0062519	1.68915	1.16004	2.45959	1.69 (1.16, 2.46)	0.0852751	8.5%	1.00602	1.25183
FLJ44635	-1	0.00618934	0.630843	0.453603	0.877339	0.63 (0.45, 0.88)	0.0849583	8.5%	1.00602	1.25139
C1orf88	-1	0.00623757	0.637506	0.461715	0.880226	0.64 (0.46, 0.88)	0.085195	8.5%	1.00602	1.25122
MAPK8IP3	-1	0.0062091	0.622686	0.443526	0.874215	0.62 (0.44, 0.87)	0.0850617	8.5%	1.00602	1.25096
PCYOX1L	-1	0.0063261	0.629862	0.451999	0.877716	0.63 (0.45, 0.88)	0.0859508	8.6%	1.00602	1.2506
C9orf156	-1	0.00599768	0.675309	0.510381	0.893534	0.68 (0.51, 0.89)	0.0838283	8.4%	1.00602	1.2499
DBI	1	0.00617903	1.45175	1.11176	1.89573	1.45 (1.11, 1.90)	0.0849583	8.5%	1.00602	1.24967
CCDC146	-1	0.00640454	0.618046	0.437305	0.873488	0.62 (0.44, 0.87)	0.0863868	8.6%	1.00602	1.24956
KRT72	1	0.00606811	1.43626	1.10899	1.8601	1.44 (1.11, 1.86)	0.0841121	8.4%	1.00602	1.24844
TMEM200C	-1	0.00630353	0.594413	0.409252	0.863348	0.59 (0.41, 0.86)	0.0859041	8.6%	1.00602	1.24772
C7orf70	1	0.00637554	1.7724	1.17481	2.67397	1.77 (1.17, 2.67)	0.0863576	8.6%	1.00602	1.24654
PIAS2	-1	0.00611512	0.69208	0.531964	0.90039	0.69 (0.53, 0.90)	0.0845176	8.5%	1.00602	1.24638
KDM5A	-1	0.00623491	0.580587	0.393242	0.857186	0.58 (0.39, 0.86)	0.085195	8.5%	1.00602	1.24607
CTCF	1	0.00640421	1.78397	1.1767	2.70466	1.78 (1.18, 2.70)	0.0863868	8.6%	1.00602	1.24563
PIH1D2	-1	0.00647425	0.586527	0.399476	0.861164	0.59 (0.40, 0.86)	0.0867905	8.7%	1.00602	1.24554
DHX32	-1	0.00643368	0.582939	0.395399	0.85943	0.58 (0.40, 0.86)	0.0865547	8.7%	1.00602	1.24521
CENPF	1	0.00644067	1.86128	1.19045	2.91014	1.86 (1.19, 2.91)	0.0865635	8.7%	1.00602	1.2402
GLRX2	1	0.0066292	2.04411	1.21996	3.42504	2.04 (1.22, 3.43)	0.0881108	8.8%	1.00602	1.22568
STIP1	1	0.00643447	1.57691	1.13638	2.18823	1.58 (1.14, 2.19)	0.0865547	8.7%	1.00501	1.25375
DNAJC3	1	0.00641563	1.53925	1.12882	2.09892	1.54 (1.13, 2.10)	0.0864503	8.6%	1.00501	1.25354
MAGT1	1	0.0064855	1.58921	1.13849	2.21837	1.59 (1.14, 2.22)	0.0868667	8.7%	1.00501	1.2534
GPR63	1	0.00659723	1.67727	1.15492	2.43587	1.68 (1.15, 2.44)	0.0879751	8.8%	1.00501	1.2503
DHRS3	1	0.00656784	1.68481	1.1566	2.45424	1.68 (1.16, 2.45)	0.0877437	8.8%	1.00501	1.25013
VTA1	1	0.00640538	1.46076	1.1124	1.91822	1.46 (1.11, 1.92)	0.0863868	8.6%	1.00501	1.24954
AGAP4	-1	0.00647073	0.614824	0.433205	0.872586	0.61 (0.43, 0.87)	0.0867905	8.7%	1.00501	1.24894
STX1A	1	0.00660276	1.71062	1.16122	2.51993	1.71 (1.16, 2.52)	0.0879751	8.8%	1.00501	1.24867
C14orf38	-1	0.0065299	0.609395	0.426479	0.870764	0.61 (0.43, 0.87)	0.0873864	8.7%	1.00501	1.24812
TRIM66	-1	0.00660772	0.599119	0.41396	0.867098	0.60 (0.41, 0.87)	0.0879751	8.8%	1.00501	1.24652
WDTC1	-1	0.00646254	0.693174	0.532473	0.902374	0.69 (0.53, 0.90)	0.0867827	8.7%	1.00501	1.24467
PINK1	-1	0.00636429	0.697302	0.538197	0.903443	0.70 (0.54, 0.90)	0.0863515	8.6%	1.00501	1.24417
GALNT14	1	0.00657856	1.79701	1.17749	2.74248	1.80 (1.18, 2.74)	0.0878117	8.8%	1.00501	1.24369
DKK4	-1	0.00664829	0.560476	0.368952	0.851419	0.56 (0.37, 0.85)	0.0882143	8.8%	1.00501	1.23963
SNORD116-12	1	0.006075	1.31746	1.08194	1.60424	1.32 (1.08, 1.60)	0.0841121	8.4%	1.00501	1.22366
DPY30	1	0.00679713	2.06643	1.22168	3.49529	2.07 (1.22, 3.50)	0.0894287	8.9%	1.00501	1.22298
NOL11	1	0.00677214	1.55583	1.12984	2.14242	1.56 (1.13, 2.14)	0.0892504	8.9%	1.00401	1.25197
HOXB13	1	0.00679441	1.58512	1.13553	2.21273	1.59 (1.14, 2.21)	0.0894287	8.9%	1.00401	1.25181
KIAA1609	1	0.00681688	1.56084	1.13055	2.15489	1.56 (1.13, 2.15)	0.0895375	9.0%	1.00401	1.25177
KCNK5	1	0.00664467	1.51589	1.12254	2.04707	1.52 (1.12, 2.05)	0.0882143	8.8%	1.00401	1.25177
MIR3183	1	0.00674778	1.67874	1.15401	2.44206	1.68 (1.15, 2.44)	0.0891823	8.9%	1.00401	1.24936
FOXJ2	-1	0.0066213	0.648998	0.475026	0.886686	0.65 (0.48, 0.89)	0.0880808	8.8%	1.00401	1.24908
TCP11L2	-1	0.00670947	0.634441	0.456586	0.881576	0.63 (0.46, 0.88)	0.0888749	8.9%	1.00401	1.24866
ATL2	1	0.00675343	1.46769	1.1119	1.93734	1.47 (1.11, 1.94)	0.0891823	8.9%	1.00401	1.24862
CTDSP1	-1	0.00675554	0.631363	0.452651	0.880634	0.63 (0.45, 0.88)	0.0891823	8.9%	1.00401	1.24833
TNFSF12	-1	0.00680628	0.651549	0.477746	0.888581	0.65 (0.48, 0.89)	0.0894737	8.9%	1.00401	1.24808
TRIM39	-1	0.00665421	0.66878	0.500142	0.89428	0.67 (0.50, 0.89)	0.0882178	8.8%	1.00401	1.24763
HDC	-1	0.00671586	0.610692	0.427521	0.872344	0.61 (0.43, 0.87)	0.088884	8.9%	1.00401	1.24719
CMYA5	-1	0.00676375	0.606377	0.422195	0.870907	0.61 (0.42, 0.87)	0.0892152	8.9%	1.00401	1.24648
CHCHD2	1	0.00694978	1.75765	1.16703	2.64716	1.76 (1.17, 2.65)	0.0906852	9.1%	1.00401	1.24394
WWP2	1	0.00654105	1.34338	1.08593	1.66188	1.34 (1.09, 1.66)	0.0874607	8.7%	1.00401	1.22979
SERPINB10	1	0.00631342	1.26143	1.06777	1.49021	1.26 (1.07, 1.49)	0.0859508	8.6%	1.00401	1.20211
MFGE8	1	0.00691947	1.56117	1.12995	2.15696	1.56 (1.13, 2.16)	0.090616	9.1%	1.003	1.25127
TUBA1B	1	0.00698671	1.55954	1.12919	2.1539	1.56 (1.13, 2.15)	0.0907843	9.1%	1.003	1.25093
ECT2	1	0.00704507	1.61799	1.1402	2.296	1.62 (1.14, 2.30)	0.0909939	9.1%	1.003	1.24992
CAV3	1	0.00720952	1.55873	1.12761	2.15469	1.56 (1.13, 2.15)	0.0920765	9.2%	1.003	1.24986
XPO1	1	0.00698377	1.63459	1.14382	2.33595	1.63 (1.14, 2.34)	0.0907843	9.1%	1.003	1.24976
SURF4	1	0.00710138	1.61282	1.13881	2.28413	1.61 (1.14, 2.28)	0.0914756	9.1%	1.003	1.24975
KLF6	1	0.00721671	1.53605	1.12311	2.10083	1.54 (1.12, 2.10)	0.0920765	9.2%	1.003	1.24962
SLC35C2	1	0.00691409	1.48152	1.11386	1.97052	1.48 (1.11, 1.97)	0.090616	9.1%	1.003	1.2489
ZFAND1	1	0.00737185	1.59098	1.13281	2.23445	1.59 (1.13, 2.23)	0.0930156	9.3%	1.003	1.24884
LPCAT1	1	0.00699325	1.66728	1.14995	2.41733	1.67 (1.15, 2.42)	0.0907843	9.1%	1.003	1.24849
BUB3	1	0.00710513	1.48298	1.11309	1.97579	1.48 (1.11, 1.98)	0.0914756	9.1%	1.003	1.24818
C6orf123	1	0.0073319	1.63533	1.14148	2.34284	1.64 (1.14, 2.34)	0.0929519	9.3%	1.003	1.24791
FCGR2C	-1	0.00700032	0.622878	0.441552	0.878666	0.62 (0.44, 0.88)	0.0908005	9.1%	1.003	1.24663
PARP11	-1	0.00696947	0.618623	0.43644	0.876855	0.62 (0.44, 0.88)	0.0907776	9.1%	1.003	1.2465
ZNF187	-1	0.00694972	0.66699	0.497061	0.895012	0.67 (0.50, 0.90)	0.0906852	9.1%	1.003	1.24646
FMNL3	-1	0.00717718	0.643172	0.466224	0.887278	0.64 (0.47, 0.89)	0.0918957	9.2%	1.003	1.24643
MAP3K12	-1	0.00704805	0.621124	0.439279	0.878245	0.62 (0.44, 0.88)	0.0909939	9.1%	1.003	1.24627
OGDH	1	0.00729153	1.46249	1.1079	1.93057	1.46 (1.11, 1.93)	0.0927278	9.3%	1.003	1.24603
RILPL1	-1	0.00701384	0.614611	0.431445	0.875538	0.61 (0.43, 0.88)	0.0909003	9.1%	1.003	1.24593
SERPINB8	-1	0.00733656	0.641804	0.4641	0.887551	0.64 (0.46, 0.89)	0.0929519	9.3%	1.003	1.24567
F5	1	0.00714173	1.45016	1.10615	1.90116	1.45 (1.11, 1.90)	0.0916712	9.2%	1.003	1.24558
EPRS	1	0.00724867	1.69964	1.15403	2.50322	1.70 (1.15, 2.50)	0.0923332	9.2%	1.003	1.24555
COLEC12	-1	0.00711371	0.669084	0.499336	0.896536	0.67 (0.50, 0.90)	0.091508	9.2%	1.003	1.24554
LIX1	1	0.00728427	1.6976	1.15338	2.49861	1.70 (1.15, 2.50)	0.092711	9.3%	1.003	1.24547
GALNT5	-1	0.00705022	0.611225	0.427251	0.874419	0.61 (0.43, 0.87)	0.0909939	9.1%	1.003	1.24541
PGK1	1	0.00737134	1.69816	1.15282	2.50148	1.70 (1.15, 2.50)	0.0930156	9.3%	1.003	1.24497
CHRNE	-1	0.00704191	0.677149	0.509966	0.89914	0.68 (0.51, 0.90)	0.0909939	9.1%	1.003	1.24495
DCDC2	-1	0.0072155	0.61495	0.431319	0.87676	0.61 (0.43, 0.88)	0.0920765	9.2%	1.003	1.2449
PVR	1	0.00717899	1.72543	1.15929	2.56806	1.73 (1.16, 2.57)	0.0918957	9.2%	1.003	1.24454
CREB3L2	1	0.00731695	1.71862	1.15696	2.55295	1.72 (1.16, 2.55)	0.0929519	9.3%	1.003	1.24416
NXF1	-1	0.00708175	0.59864	0.412084	0.869653	0.60 (0.41, 0.87)	0.0913253	9.1%	1.003	1.24378
ALG9	-1	0.00698762	0.687224	0.523279	0.902533	0.69 (0.52, 0.90)	0.0907843	9.1%	1.003	1.24366
SLC37A2	-1	0.00739761	0.60873	0.423324	0.875338	0.61 (0.42, 0.88)	0.0930156	9.3%	1.003	1.24332
OPLAH	1	0.00736307	1.73161	1.15894	2.58726	1.73 (1.16, 2.59)	0.0930156	9.3%	1.003	1.24316
WDR52	-1	0.00739443	0.605031	0.418888	0.873891	0.61 (0.42, 0.87)	0.0930156	9.3%	1.003	1.24291
LOC145845	1	0.00719208	1.41689	1.09896	1.8268	1.42 (1.10, 1.83)	0.0919879	9.2%	1.003	1.2417
TMEM189	1	0.00711937	1.79057	1.1715	2.73679	1.79 (1.17, 2.74)	0.091508	9.2%	1.003	1.24085
PLA2G16	-1	0.00733893	0.585045	0.395363	0.865732	0.59 (0.40, 0.87)	0.0929519	9.3%	1.003	1.24031
YES1	1	0.00738546	1.77636	1.16673	2.70453	1.78 (1.17, 2.70)	0.0930156	9.3%	1.003	1.24026
MTA1	-1	0.00735944	0.585177	0.395463	0.865902	0.59 (0.40, 0.87)	0.0930156	9.3%	1.003	1.24022
HNRNPA2B1	1	0.00695075	1.38334	1.09294	1.75091	1.38 (1.09, 1.75)	0.0906852	9.1%	1.003	1.23727
GPR12	1	0.00692221	1.38204	1.09279	1.74786	1.38 (1.09, 1.75)	0.090616	9.1%	1.003	1.23712
NR1I2	-1	0.00722541	0.554836	0.360995	0.852762	0.55 (0.36, 0.85)	0.0921121	9.2%	1.003	1.23492
MINK1	-1	0.00717312	0.54082	0.345508	0.846541	0.54 (0.35, 0.85)	0.0918957	9.2%	1.003	1.23187
GATAD2A	1	0.00685523	1.35276	1.08668	1.684	1.35 (1.09, 1.68)	0.0899656	9.0%	1.003	1.2312
DSCR4	1	0.00696396	1.35273	1.08621	1.68466	1.35 (1.09, 1.68)	0.0907776	9.1%	1.003	1.23088
FAM169B	1	0.00694488	1.32519	1.08018	1.62576	1.33 (1.08, 1.63)	0.0906852	9.1%	1.003	1.22378
FAM38B	-1	0.00714382	0.500854	0.302638	0.828896	0.50 (0.30, 0.83)	0.0916712	9.2%	1.003	1.22096
CCNB2	1	0.00733153	2.05135	1.21326	3.46837	2.05 (1.21, 3.47)	0.0929519	9.3%	1.003	1.2208
ZNF782	-1	0.0074104	0.50237	0.303526	0.831481	0.50 (0.30, 0.83)	0.0930499	9.3%	1.003	1.21982
OR52E4	1	0.00756303	1.58411	1.13027	2.22018	1.58 (1.13, 2.22)	0.0944863	9.4%	1.002	1.24802
C15orf2	1	0.00745153	1.50755	1.11609	2.03631	1.51 (1.12, 2.04)	0.0933925	9.3%	1.002	1.24786
SPAG7	-1	0.0074338	0.659767	0.48657	0.894614	0.66 (0.49, 0.89)	0.0932452	9.3%	1.002	1.24484
COL8A2	-1	0.00759396	0.641981	0.46367	0.888863	0.64 (0.46, 0.89)	0.0946455	9.5%	1.002	1.24447
SAMD15	-1	0.00738881	0.669906	0.499707	0.898075	0.67 (0.50, 0.90)	0.0930156	9.3%	1.002	1.24429
PALLD	-1	0.00741227	0.619485	0.436323	0.879536	0.62 (0.44, 0.88)	0.0930499	9.3%	1.002	1.24428
ZNF175	-1	0.007576	0.626803	0.44487	0.883137	0.63 (0.44, 0.88)	0.0945529	9.5%	1.002	1.24399
SLC25A13	1	0.00768497	1.69055	1.14912	2.48709	1.69 (1.15, 2.49)	0.0953229	9.5%	1.002	1.24371
FCAR	-1	0.00758047	0.602866	0.415815	0.87406	0.60 (0.42, 0.87)	0.0945529	9.5%	1.002	1.24168
ARMCX4	-1	0.00760605	0.587745	0.397832	0.868318	0.59 (0.40, 0.87)	0.0947205	9.5%	1.002	1.23932
RBM38	1	0.00755328	1.78606	1.16704	2.73342	1.79 (1.17, 2.73)	0.0944402	9.4%	1.002	1.23869
RNFT1	1	0.00762921	1.7834	1.16595	2.72783	1.78 (1.17, 2.73)	0.0949332	9.5%	1.002	1.23845
RPAP2	-1	0.00753108	0.57441	0.382502	0.862603	0.57 (0.38, 0.86)	0.0942382	9.4%	1.002	1.23733
SHISA3	1	0.00738747	1.38304	1.09092	1.75338	1.38 (1.09, 1.75)	0.0930156	9.3%	1.002	1.23585
BRDT	-1	0.00773667	0.530569	0.332797	0.845872	0.53 (0.33, 0.85)	0.0957554	9.6%	1.002	1.22596
HCRTR2	1	0.00704464	1.27188	1.06777	1.51501	1.27 (1.07, 1.52)	0.0909939	9.1%	1.002	1.20524
CST5	-1	0.00766036	0.41059	0.213437	0.789853	0.41 (0.21, 0.79)	0.095169	9.5%	1.002	1.18812
THEG	1	0.00765217	1.5029	1.11406	2.02747	1.50 (1.11, 2.03)	0.095143	9.5%	1.001	1.24686
GPR156	1	0.00791759	1.57461	1.12628	2.2014	1.57 (1.13, 2.20)	0.0967438	9.7%	1.001	1.24651
ADM	1	0.00790272	1.60146	1.13138	2.26685	1.60 (1.13, 2.27)	0.0967438	9.7%	1.001	1.2461
MIR4318	1	0.00795765	1.60877	1.13238	2.28558	1.61 (1.13, 2.29)	0.0970088	9.7%	1.001	1.24566
SCARNA23	1	0.00799367	1.50815	1.11322	2.04318	1.51 (1.11, 2.04)	0.09722	9.7%	1.001	1.24564
CHP	1	0.00799048	1.61334	1.13301	2.2973	1.61 (1.13, 2.30)	0.09722	9.7%	1.001	1.24538
GATA3	-1	0.00766694	0.655111	0.480059	0.893994	0.66 (0.48, 0.89)	0.095175	9.5%	1.001	1.24402
POM121L10P	1	0.00801591	1.47314	1.1063	1.96161	1.47 (1.11, 1.96)	0.0973968	9.7%	1.001	1.24399
PA2G4P4	-1	0.00776518	0.657033	0.482266	0.895133	0.66 (0.48, 0.90)	0.0958607	9.6%	1.001	1.24353
STAU1	1	0.00796646	1.46155	1.10427	1.93443	1.46 (1.10, 1.93)	0.0970403	9.7%	1.001	1.24341
PTPRT	-1	0.00784438	0.642503	0.463706	0.890241	0.64 (0.46, 0.89)	0.096609	9.7%	1.001	1.24334
GOT1	1	0.00792812	1.67627	1.14482	2.45443	1.68 (1.14, 2.45)	0.0967438	9.7%	1.001	1.24319
PPIG	-1	0.00774342	0.668868	0.497501	0.899263	0.67 (0.50, 0.90)	0.0957554	9.6%	1.001	1.24291
TNK1	-1	0.0078666	0.629039	0.446902	0.885409	0.63 (0.45, 0.89)	0.096726	9.7%	1.001	1.24274
PIK3C3	-1	0.00792852	0.631698	0.450036	0.886689	0.63 (0.45, 0.89)	0.0967438	9.7%	1.001	1.2426
C9orf116	-1	0.00778193	0.62069	0.436856	0.881883	0.62 (0.44, 0.88)	0.0959914	9.6%	1.001	1.24256
PFN4	-1	0.0078672	0.626079	0.443252	0.884316	0.63 (0.44, 0.88)	0.096726	9.7%	1.001	1.24256
USP51	-1	0.00792972	0.663774	0.490496	0.898267	0.66 (0.49, 0.90)	0.0967438	9.7%	1.001	1.24251
BAZ2B	-1	0.00789686	0.62743	0.444842	0.884962	0.63 (0.44, 0.88)	0.0967438	9.7%	1.001	1.24251
SRR	-1	0.0078028	0.681713	0.514064	0.904037	0.68 (0.51, 0.90)	0.0961729	9.6%	1.001	1.2413
CA5A	1	0.00774325	1.74129	1.1577	2.61908	1.74 (1.16, 2.62)	0.0957554	9.6%	1.001	1.24053
CCR10	-1	0.00775727	0.597923	0.409471	0.873107	0.60 (0.41, 0.87)	0.0958388	9.6%	1.001	1.24011
GGT3P	1	0.00774438	1.41451	1.09587	1.82579	1.41 (1.10, 1.83)	0.0957554	9.6%	1.001	1.23952
INSIG1	1	0.00790808	1.74799	1.1576	2.63949	1.75 (1.16, 2.64)	0.0967438	9.7%	1.001	1.23925
CCDC41	-1	0.00802069	0.600142	0.411456	0.875357	0.60 (0.41, 0.88)	0.0973968	9.7%	1.001	1.2391
CSNK2A2	1	0.00791132	1.75928	1.15953	2.66924	1.76 (1.16, 2.67)	0.0967438	9.7%	1.001	1.23852
RBBP6	-1	0.00804539	0.592291	0.402078	0.872489	0.59 (0.40, 0.87)	0.0976208	9.8%	1.001	1.2378
TBC1D16	-1	0.00790335	0.571841	0.378591	0.863733	0.57 (0.38, 0.86)	0.0967438	9.7%	1.001	1.23483
MIR195	1	0.00787247	1.37393	1.08696	1.73667	1.37 (1.09, 1.74)	0.096726	9.7%	1.001	1.23277
APCS	1	0.00751427	1.21259	1.05277	1.39667	1.21 (1.05, 1.40)	0.0941033	9.4%	1.001	1.1762
BNIP3	1	0.00821448	1.54566	1.11913	2.13476	1.55 (1.12, 2.13)	0.0985233	9.9%	1	1.24534
PRAME	1	0.00807234	1.60483	1.13093	2.27731	1.60 (1.13, 2.28)	0.0977956	9.8%	1	1.24523
PPIB	1	0.00813698	1.60028	1.1297	2.26689	1.60 (1.13, 2.27)	0.0981931	9.8%	1	1.24505
CASK	1	0.00823814	1.59835	1.12872	2.26339	1.60 (1.13, 2.26)	0.0986553	9.9%	1	1.24464
SQLE	1	0.0081696	1.61076	1.1314	2.2932	1.61 (1.13, 2.29)	0.098363	9.8%	1	1.24462
CHRNA6	-1	0.00809738	0.644525	0.465634	0.892145	0.64 (0.47, 0.89)	0.0979469	9.8%	1	1.24225
ADAM22	-1	0.0082058	0.649995	0.472276	0.894591	0.65 (0.47, 0.89)	0.0984949	9.8%	1	1.24181
FBXO15	-1	0.0081492	0.626342	0.442888	0.885786	0.63 (0.44, 0.89)	0.0981931	9.8%	1	1.24127
COQ4	-1	0.0083717	0.657757	0.481755	0.898059	0.66 (0.48, 0.90)	0.0999479	10.0%	1	1.24099
RPS6KB1	1	0.00806518	1.43377	1.09829	1.87172	1.43 (1.10, 1.87)	0.0977849	9.8%	1	1.24066
CDHR3	-1	0.00829329	0.626623	0.44289	0.886579	0.63 (0.44, 0.89)	0.0991636	9.9%	1	1.24064
FOXD4L5	1	0.00836323	1.43337	1.09685	1.87314	1.43 (1.10, 1.87)	0.0999233	10.0%	1	1.23963
ZMYND10	-1	0.00823254	0.609799	0.422524	0.880081	0.61 (0.42, 0.88)	0.0986553	9.9%	1	1.23932
TMED11P	-1	0.00811223	0.599736	0.410747	0.875682	0.60 (0.41, 0.88)	0.0980505	9.8%	1	1.23859
TNS1	-1	0.00819829	0.602028	0.413273	0.876995	0.60 (0.41, 0.88)	0.0984805	9.8%	1	1.23849
ITIH3	-1	0.00808996	0.581493	0.389303	0.868564	0.58 (0.39, 0.87)	0.0979331	9.8%	1	1.23573
ESRRA	1	0.00828924	1.77353	1.15905	2.71377	1.77 (1.16, 2.71)	0.0991636	9.9%	1	1.23564
ZNF160	-1	0.00814305	0.582178	0.389971	0.869121	0.58 (0.39, 0.87)	0.0981931	9.8%	1	1.23558
COX5A	1	0.00818833	1.79217	1.16297	2.76179	1.79 (1.16, 2.76)	0.0984366	9.8%	1	1.2349
MAGI2	-1	0.00813075	0.571657	0.377815	0.864951	0.57 (0.38, 0.86)	0.0981931	9.8%	1	1.23361
ZNF486	-1	0.00818595	0.500129	0.299254	0.83584	0.50 (0.30, 0.84)	0.0984366	9.8%	1	1.21479
