# Supplementary material for: Whole Transcriptome RNA-Seq Analysis of Breast Cancer Recurrence Risk Using Formalin-Fixed Paraffin-Embedded Tumor Tissue
Source: PLoS One. 2012 Jul 13;7(7):e40092. doi: 10.1371/journal.pone.0040092 (PMC3396611; doi:10.1371/journal.pone.0040092)
Supplement: Table S5 — Assembled RefSeq RNAs Identified as Associated with Risk of Breast Cancer Recurrence in 111 Breast Cancer Patients Designated as ESR1 Positive. (XLSX) [file pone.0040092.s008.xlsx]

## Sheet: Identified genes regular TDRDA 
Table S5. List of Assembled RefSeq RNAs Identified as Associated with Risk of Breast Cancer Recurrence in 111 Breast Cancer Patients Designated as ESR1 Positive
Gene	Direction of Association (1 = Higher Expression Means Higher Risk)	p-value	Standard- ized Hazard Ratio	Lower Limit	Upper Limit	Standardized Hazard Ratio Estimate (95% Confidence Interval)	q-value (FDR)	q-value (FDR)	Maximum Lower Bound Std HR @ 10% FDR	Regression-to-the- Mean- Corrected Std HR
C17orf97	-1	1.27688e-08	0.378667	0.270996	0.529117	0.38 (0.27, 0.53)	3.36773e-05	<0.1%	1.23615	1.58284
ZFP3	-1	6.18462e-08	0.312898	0.205451	0.476537	0.31 (0.21, 0.48)	7.82878e-05	<0.1%	1.23615	1.52172
ULBP3	1	1.95104e-08	2.51184	1.82139	3.46402	2.51 (1.82, 3.46)	3.79402e-05	<0.1%	1.23368	1.59737
GUCY2F	1	3.36871e-11	1.68064	1.4415	1.95945	1.68 (1.44, 1.96)	5.54355e-07	<0.1%	1.20202	1.5306
PADI3	1	9.99387e-09	1.9342	1.54354	2.42373	1.93 (1.54, 2.42)	3.28918e-05	<0.1%	1.19722	1.56377
MIR1208	1	1.43256e-08	1.94975	1.54786	2.45599	1.95 (1.55, 2.46)	3.36773e-05	<0.1%	1.19722	1.56178
RPP21	1	3.13891e-08	2.02114	1.57527	2.59322	2.02 (1.58, 2.59)	4.30449e-05	<0.1%	1.19722	1.56096
IFT74	-1	2.40281e-08	0.485996	0.377196	0.62618	0.49 (0.38, 0.63)	3.95043e-05	<0.1%	1.19722	1.55245
ZNF141	-1	6.43169e-07	0.408634	0.287277	0.581258	0.41 (0.29, 0.58)	0.000391999	<0.1%	1.17468	1.49051
CWF19L2	-1	1.303e-06	0.366191	0.243784	0.550061	0.37 (0.24, 0.55)	0.000612631	0.1%	1.17468	1.45898
RP1-177G6-2	1	1.05147e-09	1.55107	1.34708	1.78594	1.55 (1.35, 1.79)	8.65148e-06	<0.1%	1.15951	1.44859
APOL3	-1	5.43581e-07	0.501775	0.383134	0.657154	0.50 (0.38, 0.66)	0.000357807	<0.1%	1.15142	1.49042
HMX1	1	2.16632e-09	1.52528	1.32833	1.75144	1.53 (1.33, 1.75)	1.1883e-05	<0.1%	1.15142	1.43142
ZNF486	-1	3.30698e-06	0.353433	0.228009	0.547852	0.35 (0.23, 0.55)	0.00129571	0.1%	1.15142	1.42606
CYB5B	1	6.41316e-06	3.16686	1.91944	5.22495	3.17 (1.92, 5.22)	0.00206931	0.2%	1.14912	1.41521
DEGS1	1	2.20959e-07	1.76126	1.42176	2.18184	1.76 (1.42, 2.18)	0.000166517	<0.1%	1.14798	1.48705
KIAA0664L3	-1	2.17914e-07	0.561006	0.450864	0.698055	0.56 (0.45, 0.70)	0.000166517	<0.1%	1.14798	1.47847
FLJ14186	-1	1.79318e-06	0.461114	0.335603	0.633563	0.46 (0.34, 0.63)	0.000776542	0.1%	1.14798	1.46946
KRT83	1	2.64066e-08	1.59568	1.35349	1.88122	1.60 (1.35, 1.88)	3.95043e-05	<0.1%	1.14798	1.45267
ZNF326	-1	4.30481e-06	0.406426	0.276844	0.596661	0.41 (0.28, 0.60)	0.00154	0.2%	1.14683	1.4377
TMEM81	1	1.07746e-05	3.15217	1.89041	5.25608	3.15 (1.89, 5.26)	0.00311065	0.3%	1.14339	1.39961
RBMXL1	-1	3.46445e-06	0.452157	0.323384	0.632209	0.45 (0.32, 0.63)	0.00130325	0.1%	1.13997	1.45238
NAA35	-1	5.42079e-06	0.430085	0.29897	0.618702	0.43 (0.30, 0.62)	0.00178409	0.2%	1.13542	1.43691
LOC642345	1	2.9731e-07	1.61828	1.34619	1.94535	1.62 (1.35, 1.95)	0.000212719	<0.1%	1.12862	1.44236
CENPN	1	1.81954e-05	3.07756	1.84056	5.14591	3.08 (1.84, 5.15)	0.004469	0.4%	1.12862	1.38675
FUBP1	-1	1.31265e-05	0.356461	0.224148	0.566879	0.36 (0.22, 0.57)	0.00342872	0.3%	1.12862	1.38454
ZZZ3	-1	1.62798e-05	0.34059	0.208711	0.555799	0.34 (0.21, 0.56)	0.00412154	0.4%	1.12862	1.36991
PPP3CB	1	1.01811e-06	1.69683	1.37265	2.09756	1.70 (1.37, 2.10)	0.000523563	0.1%	1.123	1.45227
LOC100129636	1	2.81647e-06	1.83115	1.42162	2.35864	1.83 (1.42, 2.36)	0.00113043	0.1%	1.11963	1.46122
LPO	1	6.16571e-07	1.59755	1.32885	1.92058	1.60 (1.33, 1.92)	0.000390242	<0.1%	1.11851	1.42832
DEFB133	1	1.74295e-07	1.50343	1.29019	1.7519	1.50 (1.29, 1.75)	0.000166517	<0.1%	1.11851	1.39835
OMA1	-1	4.89264e-06	0.53038	0.404066	0.696181	0.53 (0.40, 0.70)	0.00170996	0.2%	1.11628	1.4389
CDK20	-1	1.0423e-05	0.464321	0.330126	0.653065	0.46 (0.33, 0.65)	0.00306289	0.3%	1.11628	1.42426
PCDH11Y	1	1.89453e-07	1.48255	1.27841	1.71929	1.48 (1.28, 1.72)	0.000166517	<0.1%	1.11516	1.38743
GLMN	-1	2.56575e-05	0.359335	0.223106	0.578747	0.36 (0.22, 0.58)	0.00570568	0.6%	1.11516	1.36423
MEX3B	1	2.55121e-05	2.66248	1.68774	4.20017	2.66 (1.69, 4.20)	0.00570568	0.6%	1.11405	1.39851
TMOD3	1	2.075e-08	1.38537	1.23614	1.55261	1.39 (1.24, 1.55)	3.79402e-05	<0.1%	1.11405	1.33811
FANK1	-1	1.13473e-05	0.485851	0.351991	0.670617	0.49 (0.35, 0.67)	0.00321951	0.3%	1.11293	1.42356
TSKU	1	6.76917e-06	1.84414	1.4127	2.40734	1.84 (1.41, 2.41)	0.00210176	0.2%	1.11071	1.44622
RAET1L	1	2.8047e-06	1.66072	1.34316	2.05335	1.66 (1.34, 2.05)	0.00113043	0.1%	1.11071	1.43035
CCDC105	1	1.01315e-06	1.54695	1.29872	1.84261	1.55 (1.30, 1.84)	0.000523563	0.1%	1.11071	1.40511
ORM1	1	1.2186e-06	1.5504	1.29874	1.85082	1.55 (1.30, 1.85)	0.000589805	0.1%	1.11071	1.40488
NQO1	1	3.17431e-05	2.58155	1.6514	4.03561	2.58 (1.65, 4.04)	0.00621863	0.6%	1.11071	1.39593
C3orf15	-1	2.51888e-05	0.419755	0.280292	0.628609	0.42 (0.28, 0.63)	0.00570568	0.6%	1.11071	1.38864
SERPINB10	1	1.11171e-07	1.42857	1.25227	1.62969	1.43 (1.25, 1.63)	0.000121962	<0.1%	1.11071	1.36014
LOC729966	1	8.19268e-08	1.40475	1.24067	1.59053	1.40 (1.24, 1.59)	9.62991e-05	<0.1%	1.11071	1.34673
C9orf27	1	6.74975e-09	1.33583	1.21125	1.47322	1.34 (1.21, 1.47)	2.77685e-05	<0.1%	1.11071	1.30507
GGCT	1	1.20948e-05	1.85618	1.40703	2.4487	1.86 (1.41, 2.45)	0.00329861	0.3%	1.10517	1.4354
MARCH6	1	2.92562e-05	2.22166	1.52789	3.23046	2.22 (1.53, 3.23)	0.00607619	0.6%	1.10517	1.41564
GPAA1	1	2.95391e-05	2.27513	1.54699	3.34597	2.28 (1.55, 3.35)	0.00607619	0.6%	1.10517	1.41333
KLHDC8A	-1	4.86578e-05	0.3645	0.223981	0.593178	0.36 (0.22, 0.59)	0.008088	0.8%	1.10517	1.34545
HCRTR2	1	2.02286e-07	1.40751	1.23728	1.60117	1.41 (1.24, 1.60)	0.000166517	<0.1%	1.10517	1.34524
ATXN3L	1	2.22616e-07	1.40318	1.23437	1.59509	1.40 (1.23, 1.60)	0.000166517	<0.1%	1.10517	1.34225
LOC339290	-1	4.67857e-05	0.351927	0.212863	0.58184	0.35 (0.21, 0.58)	0.00787584	0.8%	1.10517	1.3408
MAGEA10	1	7.04833e-07	1.44583	1.24982	1.67259	1.45 (1.25, 1.67)	0.000399956	<0.1%	1.10186	1.36132
CG030	-1	2.92837e-05	0.486001	0.346471	0.68172	0.49 (0.35, 0.68)	0.00607619	0.6%	1.09856	1.39803
LRGUK	-1	3.71167e-05	0.454294	0.312257	0.660939	0.45 (0.31, 0.66)	0.00682802	0.7%	1.09856	1.38597
NCRNA00221	1	1.13399e-06	1.44578	1.24631	1.67718	1.45 (1.25, 1.68)	0.000565484	0.1%	1.09856	1.35868
NCRNA00200	1	9.14418e-07	1.4375	1.24361	1.66162	1.44 (1.24, 1.66)	0.000501589	0.1%	1.09856	1.35553
PYCRL	1	7.01399e-05	2.88302	1.71063	4.85892	2.88 (1.71, 4.86)	0.0107871	1.1%	1.09856	1.35278
GAN	1	7.87055e-05	3.08714	1.76416	5.40226	3.09 (1.76, 5.40)	0.011418	1.1%	1.09856	1.3379
PGA3	1	2.23723e-06	1.471	1.25363	1.72606	1.47 (1.25, 1.73)	0.000943996	0.1%	1.09527	1.36671
MAPK6	1	4.23959e-07	1.37306	1.21432	1.55255	1.37 (1.21, 1.55)	0.000290695	<0.1%	1.09417	1.32123
C7orf30	1	3.47638e-05	1.93503	1.41565	2.64495	1.94 (1.42, 2.64)	0.00669075	0.7%	1.0909	1.41451
MIR3117	1	4.00972e-05	1.99617	1.43527	2.77627	2.00 (1.44, 2.78)	0.00725098	0.7%	1.0909	1.41131
MIR1266	1	1.69725e-05	1.67836	1.32561	2.12499	1.68 (1.33, 2.12)	0.0042318	0.4%	1.0909	1.40758
SF3B3	1	4.66163e-05	2.10948	1.47279	3.02143	2.11 (1.47, 3.02)	0.00787584	0.8%	1.0909	1.40544
LOC647107	1	1.26582e-05	1.63807	1.31254	2.04433	1.64 (1.31, 2.04)	0.00335974	0.3%	1.0909	1.40425
COX8C	1	8.21946e-06	1.54839	1.27769	1.87645	1.55 (1.28, 1.88)	0.00250481	0.3%	1.0909	1.38559
C21orf63	-1	4.43157e-05	0.478854	0.336294	0.681848	0.48 (0.34, 0.68)	0.0078415	0.8%	1.0909	1.38528
CHAT	1	5.09165e-06	1.49785	1.25911	1.78185	1.50 (1.26, 1.78)	0.00170996	0.2%	1.0909	1.37193
GSTA2	1	5.09165e-06	1.49785	1.25911	1.78185	1.50 (1.26, 1.78)	0.00170996	0.2%	1.0909	1.37193
LRIT2	1	6.97591e-07	1.37639	1.21322	1.5615	1.38 (1.21, 1.56)	0.000399956	<0.1%	1.0909	1.32158
PAR-SN	-1	1.62744e-05	0.605935	0.482504	0.760942	0.61 (0.48, 0.76)	0.00412154	0.4%	1.08981	1.3895
USO1	1	1.60239e-06	1.39793	1.21914	1.60293	1.40 (1.22, 1.60)	0.000712676	0.1%	1.08981	1.33099
JAK1	-1	9.2776e-05	0.380738	0.234606	0.617893	0.38 (0.23, 0.62)	0.0130489	1.3%	1.08981	1.33088
AZU1	1	4.60575e-05	1.90413	1.39689	2.59555	1.90 (1.40, 2.60)	0.00787584	0.8%	1.08546	1.40675
LRP12	1	6.91702e-05	2.17114	1.482	3.18073	2.17 (1.48, 3.18)	0.0107384	1.1%	1.08546	1.39161
SLC35D2	-1	4.11085e-05	0.544886	0.407648	0.728327	0.54 (0.41, 0.73)	0.00735306	0.7%	1.08546	1.38878
WFDC9	1	7.58382e-05	2.21366	1.49341	3.28127	2.21 (1.49, 3.28)	0.0113454	1.1%	1.08546	1.38697
GOLPH3	1	9.17448e-05	2.37754	1.54048	3.66945	2.38 (1.54, 3.67)	0.0130385	1.3%	1.08546	1.37254
TFF2	1	3.48462e-06	1.42034	1.22468	1.64727	1.42 (1.22, 1.65)	0.00130325	0.1%	1.08546	1.33915
SERINC5	1	3.53728e-05	1.72311	1.33145	2.22998	1.72 (1.33, 2.23)	0.00669075	0.7%	1.08329	1.40082
RAB9BP1	1	2.04332e-05	1.59297	1.28581	1.9735	1.59 (1.29, 1.97)	0.00487317	0.5%	1.08329	1.38696
EVX2	1	1.15993e-05	1.50513	1.25373	1.80694	1.51 (1.25, 1.81)	0.00323523	0.3%	1.08329	1.36714
ZNF512	-1	7.90987e-05	0.462631	0.315504	0.678367	0.46 (0.32, 0.68)	0.011418	1.1%	1.08329	1.36448
PKN2	-1	0.000140969	0.326185	0.183208	0.580743	0.33 (0.18, 0.58)	0.0178445	1.8%	1.08329	1.29033
APOBEC1	1	1.2682e-07	1.27441	1.16477	1.39435	1.27 (1.16, 1.39)	0.000130434	<0.1%	1.08329	1.25353
MIR542	1	3.03083e-05	1.65493	1.3061	2.09692	1.65 (1.31, 2.10)	0.00609677	0.6%	1.0822	1.39376
OR14J1	1	2.85406e-05	1.648	1.3042	2.08243	1.65 (1.30, 2.08)	0.00607619	0.6%	1.0822	1.39354
LOC145845	1	5.07191e-05	1.78652	1.34934	2.36536	1.79 (1.35, 2.37)	0.00834634	0.8%	1.08112	1.39917
ACAP2	1	6.50102e-05	1.91689	1.39288	2.63803	1.92 (1.39, 2.64)	0.0103865	1.0%	1.08112	1.39807
FAM18A	-1	3.73433e-05	0.588473	0.457372	0.757153	0.59 (0.46, 0.76)	0.00682802	0.7%	1.08112	1.38148
DBNDD1	1	0.000144451	2.72722	1.62558	4.57542	2.73 (1.63, 4.58)	0.0181457	1.8%	1.08112	1.33688
LOC645971	1	9.99989e-05	2.14873	1.46163	3.15882	2.15 (1.46, 3.16)	0.0138284	1.4%	1.07896	1.38108
GRSF1	1	1.87366e-05	1.5128	1.25153	1.82862	1.51 (1.25, 1.83)	0.00453427	0.5%	1.07896	1.36486
CCNA2	1	0.000133606	2.46211	1.55068	3.90927	2.46 (1.55, 3.91)	0.0174494	1.7%	1.07896	1.3551
ACSL5	-1	0.000112964	0.447675	0.297698	0.673207	0.45 (0.30, 0.67)	0.0153631	1.5%	1.07896	1.34898
TRPM8	1	2.78421e-05	1.56001	1.26706	1.92069	1.56 (1.27, 1.92)	0.00607619	0.6%	1.07788	1.37431
ZNF595	-1	3.07506e-05	0.636217	0.514339	0.786977	0.64 (0.51, 0.79)	0.00609677	0.6%	1.07788	1.36394
LRRC37A4	-1	2.17614e-05	0.658242	0.542691	0.798397	0.66 (0.54, 0.80)	0.00504373	0.5%	1.07788	1.35488
ZNF227	-1	0.000139561	0.406882	0.256161	0.646284	0.41 (0.26, 0.65)	0.0178062	1.8%	1.07788	1.32767
USPL1	-1	0.000163053	0.376566	0.226645	0.625659	0.38 (0.23, 0.63)	0.0197493	2.0%	1.07788	1.30947
PRPF38B	-1	0.000163217	0.364198	0.215421	0.615728	0.36 (0.22, 0.62)	0.0197493	2.0%	1.07788	1.3038
EVX1	1	3.66144e-05	1.57506	1.26946	1.95424	1.58 (1.27, 1.95)	0.00682802	0.7%	1.07466	1.37434
HLA-DOA	-1	7.86249e-05	0.548722	0.407355	0.739148	0.55 (0.41, 0.74)	0.011418	1.1%	1.07466	1.37237
C15orf34	-1	7.82475e-05	0.585568	0.448995	0.763682	0.59 (0.45, 0.76)	0.011418	1.1%	1.06716	1.36686
PIBF1	-1	0.000128077	0.498856	0.34948	0.712079	0.50 (0.35, 0.71)	0.0170466	1.7%	1.06716	1.35651
SNCB	1	2.13272e-05	1.42554	1.21054	1.67873	1.43 (1.21, 1.68)	0.00501373	0.5%	1.06716	1.3295
COX7B2	1	1.35189e-06	1.25497	1.14452	1.37607	1.25 (1.14, 1.38)	0.000617966	0.1%	1.06609	1.23493
AP1G1	1	0.000154475	2.042	1.41075	2.95572	2.04 (1.41, 2.96)	0.0189705	1.9%	1.06503	1.37154
STX8	-1	0.00012845	0.519027	0.371038	0.726041	0.52 (0.37, 0.73)	0.0170466	1.7%	1.06503	1.35877
TMEM91	-1	0.000139584	0.510325	0.361004	0.721409	0.51 (0.36, 0.72)	0.0178062	1.8%	1.06503	1.35544
MMP15	1	0.000198899	2.47824	1.5364	3.99746	2.48 (1.54, 4.00)	0.0225149	2.3%	1.06503	1.34042
COL20A1	1	2.83258e-05	1.43999	1.21401	1.70804	1.44 (1.21, 1.71)	0.00607619	0.6%	1.06503	1.33344
ZNF738	-1	0.000184716	0.437576	0.283725	0.674852	0.44 (0.28, 0.67)	0.0220267	2.2%	1.06503	1.32919
AP4E1	1	1.22275e-05	1.35329	1.1817	1.54979	1.35 (1.18, 1.55)	0.00329861	0.3%	1.06503	1.2958
TKT	1	0.000115083	1.76961	1.32402	2.36514	1.77 (1.32, 2.37)	0.015523	1.6%	1.0629	1.37908
GPX5	1	7.13641e-05	1.57839	1.26008	1.97711	1.58 (1.26, 1.98)	0.0108738	1.1%	1.0629	1.36497
ANKZF1	-1	0.000133527	0.539029	0.392557	0.740153	0.54 (0.39, 0.74)	0.0174494	1.7%	1.0629	1.3586
SCARB2	1	0.000109434	1.71046	1.3032	2.24499	1.71 (1.30, 2.24)	0.0150071	1.5%	1.06184	1.37605
IRAK4	-1	0.000187091	0.472496	0.318842	0.700199	0.47 (0.32, 0.70)	0.0221494	2.2%	1.06184	1.33907
MIR4275	1	6.85478e-05	1.53053	1.24121	1.88728	1.53 (1.24, 1.89)	0.0107384	1.1%	1.06078	1.35423
VDAC1	1	0.000269334	2.74402	1.59419	4.72317	2.74 (1.59, 4.72)	0.0268616	2.7%	1.06078	1.31405
NKX1-2	1	9.19098e-05	1.58087	1.25667	1.98872	1.58 (1.26, 1.99)	0.0130385	1.3%	1.05971	1.36135
LOC286186	1	6.17834e-05	1.50056	1.23032	1.83016	1.50 (1.23, 1.83)	0.00996772	1.0%	1.05971	1.34709
TMOD2	1	6.75238e-05	1.49508	1.22675	1.82211	1.50 (1.23, 1.82)	0.0106843	1.1%	1.05971	1.34431
LRRC46	-1	0.000200681	0.484382	0.330553	0.7098	0.48 (0.33, 0.71)	0.0225149	2.3%	1.05971	1.33958
KIAA1324	-1	0.000207655	0.462275	0.307501	0.694951	0.46 (0.31, 0.69)	0.0227812	2.3%	1.05971	1.33285
BAGE	1	4.69028e-05	1.4406	1.20838	1.71744	1.44 (1.21, 1.72)	0.00787584	0.8%	1.05971	1.32912
LOC401177	1	9.62923e-06	1.2938	1.15431	1.45015	1.29 (1.15, 1.45)	0.00288106	0.3%	1.05971	1.25917
APCS	1	6.64145e-06	1.27137	1.14526	1.41136	1.27 (1.15, 1.41)	0.00210176	0.2%	1.05971	1.24433
OR2W5	1	3.95141e-06	1.25497	1.13955	1.38207	1.25 (1.14, 1.38)	0.00144499	0.1%	1.05971	1.23316
FAM21C	-1	0.000211509	0.487972	0.333847	0.71325	0.49 (0.33, 0.71)	0.0230503	2.3%	1.05866	1.33864
USP33	-1	0.000301318	0.364284	0.210672	0.629899	0.36 (0.21, 0.63)	0.0295148	3.0%	1.05866	1.28206
MIR1251	1	0.000191342	1.89391	1.35402	2.64908	1.89 (1.35, 2.65)	0.0223314	2.2%	1.0576	1.36827
MIR195	1	9.95504e-05	1.5626	1.24802	1.95648	1.56 (1.25, 1.96)	0.0138284	1.4%	1.0576	1.35629
GFOD2	1	0.000268297	2.23636	1.45059	3.44778	2.24 (1.45, 3.45)	0.0268616	2.7%	1.05548	1.34428
SNAR-G1	1	7.36521e-05	1.46653	1.21359	1.77219	1.47 (1.21, 1.77)	0.0111194	1.1%	1.05548	1.33402
LSM4	1	0.000181893	1.7901	1.31965	2.42827	1.79 (1.32, 2.43)	0.0218484	2.2%	1.05443	1.3685
OR5T2	1	0.000205292	1.855	1.33866	2.57048	1.85 (1.34, 2.57)	0.0227812	2.3%	1.05443	1.36632
KRT78	1	5.86473e-05	1.40835	1.19172	1.66436	1.41 (1.19, 1.66)	0.00955544	1.0%	1.05443	1.31369
C12orf35	-1	0.000362117	0.344199	0.191534	0.618546	0.34 (0.19, 0.62)	0.0340514	3.4%	1.05338	1.26607
GALNS	1	0.000304405	2.3143	1.46774	3.64912	2.31 (1.47, 3.65)	0.0296408	3.0%	1.05232	1.33534
MIR4318	1	0.000206293	1.75768	1.30491	2.36754	1.76 (1.30, 2.37)	0.0227812	2.3%	1.05022	1.36408
PNPLA4	-1	0.000201124	0.57461	0.429054	0.769546	0.57 (0.43, 0.77)	0.0225149	2.3%	1.05022	1.34616
TTC9	1	0.000258906	1.89425	1.3446	2.66859	1.89 (1.34, 2.67)	0.0263303	2.6%	1.04812	1.35942
TFAP2A	-1	0.000196905	0.595469	0.453245	0.782322	0.60 (0.45, 0.78)	0.0225019	2.3%	1.04812	1.34379
SNORD116-12	1	0.000136812	1.48778	1.21303	1.82477	1.49 (1.21, 1.82)	0.0177274	1.8%	1.04603	1.33302
G3BP2	1	0.000188807	1.5842	1.24428	2.01698	1.58 (1.24, 2.02)	0.022193	2.2%	1.04498	1.34925
HSPBAP1	-1	0.000327843	0.480831	0.322467	0.71697	0.48 (0.32, 0.72)	0.0313662	3.1%	1.04498	1.32232
C17orf88	1	0.000226218	1.66052	1.26821	2.1742	1.66 (1.27, 2.17)	0.0238631	2.4%	1.04394	1.35534
ZNF682	-1	0.000295354	0.526919	0.372444	0.745463	0.53 (0.37, 0.75)	0.0291038	2.9%	1.04394	1.33447
C19orf75	1	3.05373e-05	1.25514	1.12797	1.39664	1.26 (1.13, 1.40)	0.00609677	0.6%	1.04394	1.22892
POGK	1	0.000294336	1.81847	1.31554	2.51366	1.82 (1.32, 2.51)	0.0291038	2.9%	1.04289	1.35598
DUSP13	1	0.000319331	1.94634	1.35431	2.79716	1.95 (1.35, 2.80)	0.0309112	3.1%	1.04289	1.35191
SOST	1	0.000215445	1.59001	1.24371	2.03274	1.59 (1.24, 2.03)	0.0232854	2.3%	1.04289	1.34767
LYPD2	1	4.58415e-05	1.2731	1.13354	1.42984	1.27 (1.13, 1.43)	0.00787584	0.8%	1.04289	1.24026
PILRA	-1	0.000221954	0.634144	0.497958	0.807574	0.63 (0.50, 0.81)	0.0236708	2.4%	1.04185	1.33103
PRSS41	1	3.52541e-05	1.25063	1.12489	1.39044	1.25 (1.12, 1.39)	0.00669075	0.7%	1.04185	1.22531
LRRIQ1	-1	0.000374317	0.499239	0.340485	0.732014	0.50 (0.34, 0.73)	0.0348009	3.5%	1.03977	1.32216
ZNF140	-1	0.000237038	0.643927	0.509224	0.814262	0.64 (0.51, 0.81)	0.024688	2.5%	1.03873	1.32621
MOBKL1A	1	0.000231669	1.52473	1.21807	1.90861	1.52 (1.22, 1.91)	0.0242824	2.4%	1.03769	1.33436
MAGEB10	1	0.000222956	1.5022	1.21031	1.86449	1.50 (1.21, 1.86)	0.0236708	2.4%	1.03769	1.32978
MGC87042	1	0.000266267	1.56489	1.23009	1.99081	1.56 (1.23, 1.99)	0.0268616	2.7%	1.03666	1.33959
MIR133A1	1	0.000352379	1.67307	1.26159	2.21874	1.67 (1.26, 2.22)	0.0333261	3.3%	1.03458	1.34607
HMX3	1	0.000322234	1.63163	1.24956	2.13051	1.63 (1.25, 2.13)	0.0310098	3.1%	1.03458	1.34459
TSC22D3	1	0.000436157	1.95875	1.34671	2.84896	1.96 (1.35, 2.85)	0.0400972	4.0%	1.03458	1.34154
RNASE9	1	0.000479687	2.10461	1.38604	3.1957	2.10 (1.39, 3.20)	0.0422124	4.2%	1.03458	1.33152
FAM169B	1	0.000239364	1.45802	1.1923	1.78296	1.46 (1.19, 1.78)	0.0247734	2.5%	1.03458	1.31679
PGM5P2	-1	0.000479074	0.4791	0.317006	0.724076	0.48 (0.32, 0.72)	0.0422124	4.2%	1.03458	1.30868
MMP25	-1	0.00050839	0.445753	0.282651	0.702972	0.45 (0.28, 0.70)	0.044032	4.4%	1.03458	1.29608
HIST2H2AC	1	0.000556428	2.71667	1.54029	4.7915	2.72 (1.54, 4.79)	0.0469568	4.7%	1.03458	1.28946
OR8S1	1	0.000149247	1.33042	1.14791	1.54194	1.33 (1.15, 1.54)	0.0186061	1.9%	1.03458	1.26925
NTRK3	-1	0.00048234	0.502217	0.341139	0.739351	0.50 (0.34, 0.74)	0.0422202	4.2%	1.03355	1.31422
GARS	1	0.000216497	1.38735	1.16639	1.65016	1.39 (1.17, 1.65)	0.0232854	2.3%	1.03355	1.29298
DEF8	1	0.000604611	3.03838	1.60996	5.73415	3.04 (1.61, 5.73)	0.048534	4.9%	1.03355	1.26947
C17orf68	-1	0.000572078	0.380064	0.219175	0.659056	0.38 (0.22, 0.66)	0.0470706	4.7%	1.03355	1.26573
AARS	1	0.000516354	2.05076	1.36723	3.07599	2.05 (1.37, 3.08)	0.0444876	4.4%	1.03252	1.33181
IDI1	1	0.000592952	2.54122	1.49251	4.32678	2.54 (1.49, 4.33)	0.0481782	4.8%	1.03252	1.29741
NPPB	1	0.00015182	1.29164	1.13145	1.47451	1.29 (1.13, 1.47)	0.0187846	1.9%	1.03252	1.24728
CLUL1	-1	0.000447785	0.573084	0.419968	0.782025	0.57 (0.42, 0.78)	0.0402664	4.0%	1.03149	1.32449
ODF2L	-1	0.00054085	0.498326	0.335853	0.739397	0.50 (0.34, 0.74)	0.0461152	4.6%	1.03045	1.30938
C14orf102	-1	0.000562586	0.502715	0.34009	0.743104	0.50 (0.34, 0.74)	0.0470706	4.7%	1.02942	1.30903
LOC285577	1	0.000195033	1.30174	1.13311	1.49547	1.30 (1.13, 1.50)	0.0224438	2.2%	1.02942	1.25188
SENP5	1	0.000492336	1.68496	1.25647	2.25959	1.68 (1.26, 2.26)	0.0428671	4.3%	1.0284	1.33842
RBM27	1	0.000566054	1.92873	1.32765	2.80195	1.93 (1.33, 2.80)	0.0470706	4.7%	1.0284	1.3341
AAGAB	1	0.000397304	1.50434	1.20007	1.88575	1.50 (1.20, 1.89)	0.0367305	3.7%	1.0284	1.32089
RILPL2	-1	0.000478175	0.608779	0.460794	0.80429	0.61 (0.46, 0.80)	0.0422124	4.2%	1.0284	1.31994
USP40	-1	0.000585331	0.519573	0.357729	0.754637	0.52 (0.36, 0.75)	0.0479214	4.8%	1.0284	1.31117
TPTE	1	0.00025602	1.34421	1.1471	1.5752	1.34 (1.15, 1.58)	0.0263303	2.6%	1.0284	1.27234
SCRT2	1	0.00019487	1.27247	1.12097	1.44444	1.27 (1.12, 1.44)	0.0224438	2.2%	1.0284	1.23435
MCMBP	1	0.000569477	1.7732	1.28016	2.45614	1.77 (1.28, 2.46)	0.0470706	4.7%	1.02737	1.33673
DKFZp779M0652	1	0.000439366	1.53285	1.20801	1.94504	1.53 (1.21, 1.95)	0.0401678	4.0%	1.02737	1.32463
ADHFE1	-1	0.000595435	0.528829	0.367606	0.760761	0.53 (0.37, 0.76)	0.0481782	4.8%	1.02737	1.31219
SPRR3	1	0.000342059	1.40027	1.16464	1.68359	1.40 (1.16, 1.68)	0.0325371	3.3%	1.02737	1.29322
DKK4	-1	0.000681911	0.432123	0.266287	0.701239	0.43 (0.27, 0.70)	0.0530977	5.3%	1.02737	1.28031
ARPP19	1	0.000259207	1.31666	1.13598	1.52608	1.32 (1.14, 1.53)	0.0263303	2.6%	1.02737	1.25836
RAD51L3	1	0.000539653	1.67627	1.25104	2.24603	1.68 (1.25, 2.25)	0.0461152	4.6%	1.02634	1.33559
ZCWPW1	-1	0.00057031	0.588189	0.434913	0.795485	0.59 (0.43, 0.80)	0.0470706	4.7%	1.02634	1.31721
DSCR10	1	0.000371148	1.39653	1.16195	1.67847	1.40 (1.16, 1.68)	0.0347023	3.5%	1.02634	1.29093
OR2B3	1	0.000553553	1.5992	1.22512	2.08749	1.60 (1.23, 2.09)	0.046955	4.7%	1.02532	1.32904
LOC648740	-1	0.000631821	0.544514	0.384248	0.771626	0.54 (0.38, 0.77)	0.0499868	5.0%	1.02532	1.31243
HOXA13	1	0.000473115	1.46825	1.18379	1.82107	1.47 (1.18, 1.82)	0.0422124	4.2%	1.02532	1.30967
JUND	1	0.000444529	1.4445	1.17648	1.77357	1.44 (1.18, 1.77)	0.0401932	4.0%	1.02532	1.30426
BZRAP1	-1	0.00068405	0.502164	0.337432	0.747316	0.50 (0.34, 0.75)	0.0530977	5.3%	1.02532	1.30206
THEG	1	0.000631557	1.69993	1.25396	2.30451	1.70 (1.25, 2.30)	0.0499868	5.0%	1.02327	1.33243
NPY1R	-1	0.00069841	0.534552	0.372164	0.767796	0.53 (0.37, 0.77)	0.0539579	5.4%	1.02327	1.30778
ZNF701	-1	0.000752974	0.47291	0.305919	0.731057	0.47 (0.31, 0.73)	0.0574972	5.7%	1.02327	1.29055
DDX56	1	0.000441907	1.37584	1.15153	1.64385	1.38 (1.15, 1.64)	0.0401769	4.0%	1.02327	1.28113
C2orf70	1	0.000757329	1.87024	1.29917	2.69233	1.87 (1.30, 2.69)	0.0574972	5.7%	1.02224	1.32651
SLC17A6	1	0.000616026	1.58923	1.2191	2.07174	1.59 (1.22, 2.07)	0.0492103	4.9%	1.02224	1.32554
CRNDE	1	0.000807089	2.12151	1.36633	3.29406	2.12 (1.37, 3.29)	0.0593233	5.9%	1.02224	1.31206
EBP	1	0.000859104	2.32653	1.41601	3.82252	2.33 (1.42, 3.82)	0.0612009	6.1%	1.02224	1.29694
CCDC93	-1	0.000786522	0.485986	0.318924	0.740559	0.49 (0.32, 0.74)	0.0590326	5.9%	1.02224	1.29281
TRAF3IP1	-1	0.000807512	0.472072	0.304294	0.732356	0.47 (0.30, 0.73)	0.0593233	5.9%	1.02224	1.28771
AMY2B	-1	0.000800372	0.460009	0.29216	0.72429	0.46 (0.29, 0.72)	0.0593233	5.9%	1.02224	1.28416
MYSM1	-1	0.000862837	0.379283	0.21443	0.670875	0.38 (0.21, 0.67)	0.0612019	6.1%	1.02224	1.25005
MTHFSD	1	0.000789206	1.88501	1.30182	2.72945	1.89 (1.30, 2.73)	0.0590326	5.9%	1.02122	1.32468
WBP4	-1	0.00083437	0.483642	0.315835	0.740606	0.48 (0.32, 0.74)	0.0601711	6.0%	1.02122	1.28998
CYP20A1	-1	0.000908373	0.399742	0.232547	0.687145	0.40 (0.23, 0.69)	0.0630725	6.3%	1.02122	1.25671
C18orf26	1	0.00074956	1.65834	1.23579	2.22539	1.66 (1.24, 2.23)	0.0574972	5.7%	1.0202	1.32609
OR2J2	1	0.000669496	1.54715	1.20318	1.98945	1.55 (1.20, 1.99)	0.052463	5.2%	1.0202	1.3185
FEZF1	1	0.000663719	1.52919	1.19745	1.95285	1.53 (1.20, 1.95)	0.0522591	5.2%	1.0202	1.31598
N4BP2L2	-1	0.000826715	0.542627	0.379206	0.776476	0.54 (0.38, 0.78)	0.0601711	6.0%	1.0202	1.30334
CCDC66	-1	0.000821798	0.53773	0.373859	0.773429	0.54 (0.37, 0.77)	0.0601045	6.0%	1.0202	1.30281
DNAH6	-1	0.000847667	0.525604	0.360228	0.766903	0.53 (0.36, 0.77)	0.0606487	6.1%	1.0202	1.29962
SERPINF2	-1	0.000833183	0.510777	0.344425	0.757473	0.51 (0.34, 0.76)	0.0601711	6.0%	1.0202	1.2971
HKR1	-1	0.000887019	0.484248	0.315774	0.742606	0.48 (0.32, 0.74)	0.062114	6.2%	1.0202	1.28791
PRPF38A	-1	0.000924728	0.452086	0.28263	0.723142	0.45 (0.28, 0.72)	0.0636708	6.4%	1.0202	1.27603
IGF2BP2	1	0.000957858	2.68767	1.49472	4.83272	2.69 (1.49, 4.83)	0.06498	6.5%	1.0202	1.27102
GALNT1	1	0.000883635	1.87171	1.29352	2.70834	1.87 (1.29, 2.71)	0.062114	6.2%	1.01918	1.32137
SMC5	-1	0.000905259	0.517635	0.350847	0.763713	0.52 (0.35, 0.76)	0.0630725	6.3%	1.01918	1.29569
TMEM30C	1	0.000837334	1.6585	1.23251	2.23173	1.66 (1.23, 2.23)	0.0601711	6.0%	1.01816	1.32314
G6PD	1	0.000955474	2.05969	1.34157	3.16221	2.06 (1.34, 3.16)	0.06498	6.5%	1.01816	1.30958
DAP	1	0.00098142	2.0542	1.33881	3.15185	2.05 (1.34, 3.15)	0.065835	6.6%	1.01816	1.30893
DAG1	1	0.000996166	2.35378	1.41384	3.91859	2.35 (1.41, 3.92)	0.065835	6.6%	1.01816	1.28965
USP24	-1	0.000990683	0.457038	0.286793	0.728343	0.46 (0.29, 0.73)	0.065835	6.6%	1.01816	1.27513
KIF20A	1	0.00106069	2.63901	1.47618	4.71781	2.64 (1.48, 4.72)	0.0681226	6.8%	1.01816	1.26995
RPAP2	-1	0.0010711	0.354146	0.190138	0.659625	0.35 (0.19, 0.66)	0.0681322	6.8%	1.01816	1.23098
GABPB1	1	0.000758197	1.43962	1.16452	1.7797	1.44 (1.16, 1.78)	0.0574972	5.7%	1.01715	1.29493
KIAA0467	-1	0.00107902	0.392153	0.223724	0.687382	0.39 (0.22, 0.69)	0.0682937	6.8%	1.01715	1.24701
LRRC39	-1	0.000990033	0.540742	0.375047	0.779643	0.54 (0.38, 0.78)	0.065835	6.6%	1.01613	1.29695
FRMPD2	-1	0.00102321	0.505904	0.336863	0.759772	0.51 (0.34, 0.76)	0.0670835	6.7%	1.01613	1.28854
CSF2RB	-1	0.00105596	0.469297	0.298423	0.738012	0.47 (0.30, 0.74)	0.0681226	6.8%	1.01613	1.27679
TTC12	-1	0.00111797	0.395795	0.226668	0.691115	0.40 (0.23, 0.69)	0.0699518	7.0%	1.01613	1.24716
DUSP9	1	0.000992925	1.67387	1.23181	2.27457	1.67 (1.23, 2.27)	0.065835	6.6%	1.01511	1.31905
MIR24-2	1	0.000959537	1.63534	1.2213	2.18975	1.64 (1.22, 2.19)	0.06498	6.5%	1.01511	1.31835
PLA2G2F	1	0.00106176	1.72223	1.24377	2.38474	1.72 (1.24, 2.38)	0.0681226	6.8%	1.01511	1.31797
PRDM9	1	0.00109686	1.79978	1.26469	2.56126	1.80 (1.26, 2.56)	0.0691567	6.9%	1.01511	1.31628
SNORD115-40	1	0.00100408	1.58305	1.204	2.08144	1.58 (1.20, 2.08)	0.0660926	6.6%	1.01511	1.31344
POTEG	1	0.000873504	1.49697	1.18042	1.8984	1.50 (1.18, 1.90)	0.0616926	6.2%	1.01511	1.30507
NENF	1	0.00111716	2.06209	1.33443	3.18654	2.06 (1.33, 3.19)	0.0699518	7.0%	1.01511	1.30373
COQ6	-1	0.000966485	0.604012	0.44772	0.814863	0.60 (0.45, 0.81)	0.0651823	6.5%	1.01511	1.30151
HSPA14	1	0.00115562	2.10559	1.3438	3.29923	2.11 (1.34, 3.30)	0.0709588	7.1%	1.01511	1.29983
IPW	-1	0.00102737	0.615616	0.460813	0.822424	0.62 (0.46, 0.82)	0.0670886	6.7%	1.01511	1.29896
SRSF11	-1	0.00107233	0.521236	0.352755	0.770184	0.52 (0.35, 0.77)	0.0681322	6.8%	1.01511	1.29044
ZNF440	-1	0.00113941	0.504791	0.334401	0.762	0.50 (0.33, 0.76)	0.0707551	7.1%	1.01511	1.28431
ATG5	1	0.00080307	1.38766	1.14573	1.68068	1.39 (1.15, 1.68)	0.0593233	5.9%	1.01511	1.27851
LOC144742	1	0.000768286	1.37824	1.14327	1.66149	1.38 (1.14, 1.66)	0.057995	5.8%	1.01511	1.27577
MTHFR	-1	0.00117686	0.459862	0.287621	0.735249	0.46 (0.29, 0.74)	0.0719941	7.2%	1.01511	1.26952
CRY1	-1	0.00115448	0.448786	0.276815	0.727594	0.45 (0.28, 0.73)	0.0709588	7.1%	1.01511	1.2664
ZNF644	-1	0.001187	0.437267	0.26519	0.721001	0.44 (0.27, 0.72)	0.0720788	7.2%	1.01511	1.26114
GPR50	1	0.00059725	1.26425	1.10584	1.44535	1.26 (1.11, 1.45)	0.0481782	4.8%	1.01511	1.22389
LAMP1	1	0.00113874	1.88791	1.28748	2.76837	1.89 (1.29, 2.77)	0.0707551	7.1%	1.0141	1.31216
TBRG4	1	0.000940398	1.46183	1.16732	1.83065	1.46 (1.17, 1.83)	0.06448	6.4%	1.0141	1.29669
BUB3	1	0.00114919	1.72882	1.24287	2.40479	1.73 (1.24, 2.40)	0.0709588	7.1%	1.01308	1.31559
DGCR10	1	0.00120541	1.77476	1.25405	2.51166	1.77 (1.25, 2.51)	0.0721267	7.2%	1.01308	1.3137
RFWD3	1	0.00121663	1.8299	1.26891	2.63891	1.83 (1.27, 2.64)	0.0722773	7.2%	1.01308	1.31205
SNORD18C	1	0.00106266	1.56024	1.19541	2.0364	1.56 (1.20, 2.04)	0.0681226	6.8%	1.01308	1.30985
KDELR1	1	0.00120971	1.94288	1.29949	2.90482	1.94 (1.30, 2.90)	0.0721267	7.2%	1.01308	1.30749
SEC61A1	1	0.00127515	1.91951	1.29092	2.8542	1.92 (1.29, 2.85)	0.0736278	7.4%	1.01308	1.30677
SFXN1	1	0.00126021	1.9663	1.30371	2.96564	1.97 (1.30, 2.97)	0.0735391	7.4%	1.01308	1.3048
CEP72	1	0.00125053	2.09577	1.33714	3.28482	2.10 (1.34, 3.28)	0.0734976	7.3%	1.01308	1.29749
SPCS1	1	0.00124058	2.14834	1.35065	3.41712	2.15 (1.35, 3.42)	0.0734349	7.3%	1.01308	1.29448
ZNF829	-1	0.00120516	0.556556	0.390345	0.79354	0.56 (0.39, 0.79)	0.0721267	7.2%	1.01308	1.29255
C1orf168	-1	0.00118418	0.528596	0.35956	0.777099	0.53 (0.36, 0.78)	0.0720788	7.2%	1.01308	1.28845
MAP3K14	-1	0.00125057	0.512986	0.34201	0.769435	0.51 (0.34, 0.77)	0.0734976	7.3%	1.01308	1.28295
TNFSF4	1	0.0012953	2.32982	1.39165	3.90043	2.33 (1.39, 3.90)	0.0745298	7.5%	1.01308	1.28118
SGIP1	1	0.00131363	2.32926	1.39063	3.90146	2.33 (1.39, 3.90)	0.0750595	7.5%	1.01308	1.28067
NCRNA00287	-1	0.00120549	0.495992	0.32443	0.758277	0.50 (0.32, 0.76)	0.0721267	7.2%	1.01308	1.27985
ZRANB2	-1	0.00127193	0.472102	0.299064	0.745259	0.47 (0.30, 0.75)	0.0736278	7.4%	1.01308	1.2706
SIN3B	-1	0.001324	0.472798	0.299285	0.746909	0.47 (0.30, 0.75)	0.0751961	7.5%	1.01308	1.26929
SLC1A5	1	0.00133504	2.79191	1.49108	5.22758	2.79 (1.49, 5.23)	0.0752438	7.5%	1.01308	1.2529
FAM184B	-1	0.00132516	0.413141	0.240841	0.708707	0.41 (0.24, 0.71)	0.0751961	7.5%	1.01308	1.2476
TEX2	1	0.00126006	1.64405	1.21532	2.22402	1.64 (1.22, 2.22)	0.0735391	7.4%	1.01207	1.31133
CRABP1	1	0.00130325	1.85933	1.27398	2.71363	1.86 (1.27, 2.71)	0.0747255	7.5%	1.01207	1.30866
PARD3B	-1	0.00120268	0.612539	0.455298	0.824085	0.61 (0.46, 0.82)	0.0721267	7.2%	1.01207	1.29477
ZIC2	1	0.00133972	2.12023	1.33947	3.35607	2.12 (1.34, 3.36)	0.0752438	7.5%	1.01207	1.29337
MRPL45P2	-1	0.00136399	0.487935	0.314497	0.757021	0.49 (0.31, 0.76)	0.0760877	7.6%	1.01207	1.27286
GDF7	1	0.000914118	1.27576	1.10471	1.47331	1.28 (1.10, 1.47)	0.0632047	6.3%	1.01207	1.22796
NME1	1	0.00140178	1.8783	1.27581	2.7653	1.88 (1.28, 2.77)	0.0774085	7.7%	1.01106	1.30534
FANCL	-1	0.00127386	0.611353	0.453194	0.824707	0.61 (0.45, 0.82)	0.0736278	7.4%	1.01106	1.29318
CROCC	-1	0.00134738	0.58481	0.421276	0.811824	0.58 (0.42, 0.81)	0.0754168	7.5%	1.01106	1.29145
SH3GLB2	-1	0.00133594	0.567095	0.401011	0.801966	0.57 (0.40, 0.80)	0.0752438	7.5%	1.01106	1.29033
HYDIN	-1	0.0013742	0.546919	0.377925	0.791483	0.55 (0.38, 0.79)	0.0763982	7.6%	1.01106	1.28659
C10orf68	-1	0.00138334	0.515876	0.343857	0.773949	0.52 (0.34, 0.77)	0.0766474	7.7%	1.01106	1.27993
NCRNA00115	-1	0.00141638	0.490423	0.316615	0.759644	0.49 (0.32, 0.76)	0.0779531	7.8%	1.01106	1.27216
GAB4	1	0.0010639	1.31364	1.11566	1.54676	1.31 (1.12, 1.55)	0.0681226	6.8%	1.01106	1.24594
CDC25B	1	0.00150067	1.92505	1.28478	2.8844	1.93 (1.28, 2.88)	0.0809673	8.1%	1.00904	1.30066
AGBL2	-1	0.00142443	0.606104	0.445583	0.824455	0.61 (0.45, 0.82)	0.0781349	7.8%	1.00904	1.29007
ZNF317	-1	0.00145044	0.57714	0.411484	0.809486	0.58 (0.41, 0.81)	0.0792971	7.9%	1.00904	1.28855
CEP110	-1	0.00153006	0.400214	0.227149	0.705136	0.40 (0.23, 0.71)	0.0820152	8.2%	1.00904	1.23684
PBX1	1	0.00147845	1.64243	1.20956	2.23022	1.64 (1.21, 2.23)	0.0802948	8.0%	1.00803	1.30675
GDF15	1	0.00152308	1.91342	1.28111	2.85783	1.91 (1.28, 2.86)	0.0819077	8.2%	1.00803	1.30072
MITD1	-1	0.00149032	0.580668	0.415212	0.812057	0.58 (0.42, 0.81)	0.0806733	8.1%	1.00803	1.28794
RGS4	1	0.00159894	2.16796	1.34079	3.50544	2.17 (1.34, 3.51)	0.0837965	8.4%	1.00803	1.28355
ZNF626	-1	0.00156749	0.529379	0.356892	0.785228	0.53 (0.36, 0.79)	0.0834416	8.3%	1.00803	1.27845
CDK5RAP2	-1	0.00157691	0.490388	0.315216	0.762906	0.49 (0.32, 0.76)	0.0834416	8.3%	1.00803	1.26803
RFX7	-1	0.00158617	0.460285	0.284392	0.744963	0.46 (0.28, 0.74)	0.0834416	8.3%	1.00803	1.25809
RNPC3	-1	0.0015841	0.452781	0.276934	0.740288	0.45 (0.28, 0.74)	0.0834416	8.3%	1.00803	1.25552
RHCG	1	0.00158709	1.71578	1.22732	2.39864	1.72 (1.23, 2.40)	0.0834416	8.3%	1.00702	1.30557
GMCL1L	1	0.00162165	1.73919	1.23281	2.45358	1.74 (1.23, 2.45)	0.0844488	8.4%	1.00702	1.30466
EIF4EBP1	1	0.00155936	1.57873	1.18971	2.09496	1.58 (1.19, 2.09)	0.0833143	8.3%	1.00702	1.302
UPK1A	1	0.00147695	1.45804	1.1556	1.83965	1.46 (1.16, 1.84)	0.0802948	8.0%	1.00702	1.28759
GPRIN1	1	0.00164633	2.21488	1.34991	3.63409	2.21 (1.35, 3.63)	0.0847493	8.5%	1.00702	1.27936
MVD	1	0.001646	2.32881	1.37571	3.94221	2.33 (1.38, 3.94)	0.0847493	8.5%	1.00702	1.27199
FRY	-1	0.00162735	0.476894	0.30088	0.755876	0.48 (0.30, 0.76)	0.0844786	8.4%	1.00702	1.26263
CA5A	1	0.00164802	1.8186	1.2531	2.6393	1.82 (1.25, 2.64)	0.0847493	8.5%	1.00602	1.30209
HAX1	1	0.00171232	2.26038	1.35777	3.76301	2.26 (1.36, 3.76)	0.0873306	8.7%	1.00602	1.27487
LOC646862	1	0.00178119	1.80534	1.2463	2.61515	1.81 (1.25, 2.62)	0.0890368	8.9%	1.00501	1.29987
NUDT21	1	0.0017855	1.90793	1.27212	2.86153	1.91 (1.27, 2.86)	0.0890368	8.9%	1.00501	1.29523
FANCD2	1	0.00173005	1.96594	1.28801	3.0007	1.97 (1.29, 3.00)	0.0873306	8.7%	1.00501	1.2932
BRP44	1	0.00172654	1.99474	1.29515	3.07223	1.99 (1.30, 3.07)	0.0873306	8.7%	1.00501	1.29158
MIR548I2	1	0.00172026	1.48348	1.15928	1.89834	1.48 (1.16, 1.90)	0.0873306	8.7%	1.00501	1.289
NFAM1	-1	0.00171875	0.552443	0.381212	0.800586	0.55 (0.38, 0.80)	0.0873306	8.7%	1.00501	1.2796
DMRTC2	1	0.0016167	1.4269	1.14397	1.7798	1.43 (1.14, 1.78)	0.0844488	8.4%	1.00501	1.2792
CCDC39	-1	0.00165504	0.691695	0.549772	0.870257	0.69 (0.55, 0.87)	0.0848453	8.5%	1.00501	1.27044
SMU1	-1	0.00176915	0.511841	0.336352	0.77889	0.51 (0.34, 0.78)	0.0890309	8.9%	1.00501	1.26967
MST4	1	0.00185523	2.46522	1.39669	4.35122	2.47 (1.40, 4.35)	0.0903242	9.0%	1.00501	1.2588
FAM120AOS	-1	0.00179664	0.451918	0.274477	0.744071	0.45 (0.27, 0.74)	0.089322	8.9%	1.00501	1.25025
GATS	-1	0.00180899	0.446245	0.268801	0.740823	0.45 (0.27, 0.74)	0.0895265	9.0%	1.00501	1.24794
MEGF9	-1	0.00183087	0.37226	0.199959	0.693028	0.37 (0.20, 0.69)	0.0900692	9.0%	1.00501	1.2184
DBT	-1	0.00183357	0.360088	0.189402	0.684593	0.36 (0.19, 0.68)	0.0900692	9.0%	1.00501	1.21326
CHCHD1	1	0.00187362	1.95096	1.28028	2.97298	1.95 (1.28, 2.97)	0.0909507	9.1%	1.00401	1.29109
FUT11	1	0.00189847	1.9837	1.28748	3.0564	1.98 (1.29, 3.06)	0.0916166	9.2%	1.00401	1.28867
KIF27	-1	0.00181164	0.576231	0.407549	0.814728	0.58 (0.41, 0.81)	0.0895265	9.0%	1.00401	1.28102
USP16	-1	0.00184893	0.561973	0.390984	0.80774	0.56 (0.39, 0.81)	0.0903242	9.0%	1.00401	1.27851
GSTM3	-1	0.00185428	0.499827	0.322977	0.773512	0.50 (0.32, 0.77)	0.0903242	9.0%	1.00401	1.26455
RAB11B	-1	0.00191529	0.476025	0.297861	0.760757	0.48 (0.30, 0.76)	0.0921442	9.2%	1.00401	1.25596
ZNF44	-1	0.00189847	0.355832	0.18537	0.683047	0.36 (0.19, 0.68)	0.0916166	9.2%	1.00401	1.21014
KRTCAP2	1	0.00192061	1.91926	1.27131	2.89744	1.92 (1.27, 2.90)	0.0921442	9.2%	1.003	1.29195
MYO5A	1	0.00177654	1.35808	1.12089	1.64546	1.36 (1.12, 1.65)	0.0890368	8.9%	1.003	1.25806
MIR603	1	0.00201767	1.78245	1.23503	2.57253	1.78 (1.24, 2.57)	0.0955964	9.6%	1.002	1.29633
EGLN1	1	0.00196644	1.81958	1.24553	2.65822	1.82 (1.25, 2.66)	0.0937965	9.4%	1.002	1.29588
FYTTD1	1	0.00192913	1.54328	1.17311	2.03027	1.54 (1.17, 2.03)	0.092284	9.2%	1.002	1.29366
TAF5L	1	0.00200753	1.91899	1.26903	2.90184	1.92 (1.27, 2.90)	0.0954794	9.5%	1.002	1.29032
LAMA1	1	0.00202571	2.17573	1.32806	3.56445	2.18 (1.33, 3.56)	0.0955964	9.6%	1.002	1.27385
PCGF3	-1	0.00202741	0.538287	0.363235	0.797702	0.54 (0.36, 0.80)	0.0955964	9.6%	1.002	1.27086
FNBP4	-1	0.0020334	0.526889	0.350703	0.791587	0.53 (0.35, 0.79)	0.0956045	9.6%	1.002	1.26816
DCK	1	0.00205322	1.78087	1.23386	2.57037	1.78 (1.23, 2.57)	0.0960463	9.6%	1.001	1.29578
SMG5	1	0.0020908	1.80138	1.23821	2.6207	1.80 (1.24, 2.62)	0.0963761	9.6%	1.001	1.29443
CLDN4	1	0.00214986	1.92035	1.26587	2.91323	1.92 (1.27, 2.91)	0.0977295	9.8%	1.001	1.28769
HECW2	-1	0.0021151	0.553741	0.379855	0.807227	0.55 (0.38, 0.81)	0.0972238	9.7%	1.001	1.27234
CCDC103	-1	0.00214716	0.554519	0.38052	0.808082	0.55 (0.38, 0.81)	0.0977295	9.8%	1.001	1.27193
CLK1	-1	0.00214838	0.537431	0.361488	0.79901	0.54 (0.36, 0.80)	0.0977295	9.8%	1.001	1.2685
ESRP2	1	0.00213417	2.28005	1.34738	3.85831	2.28 (1.35, 3.86)	0.0977295	9.8%	1.001	1.26496
SYNPO	-1	0.00206694	0.508572	0.330763	0.781968	0.51 (0.33, 0.78)	0.0963556	9.6%	1.001	1.2628
APOBEC2	-1	0.00205447	0.503414	0.325374	0.778875	0.50 (0.33, 0.78)	0.0960463	9.6%	1.001	1.26159
SCD	1	0.00208616	2.38815	1.37183	4.1574	2.39 (1.37, 4.16)	0.0963761	9.6%	1.001	1.25895
BUD13	-1	0.0020833	0.470541	0.291156	0.760448	0.47 (0.29, 0.76)	0.0963761	9.6%	1.001	1.25081
BICD2	-1	0.00208035	0.428395	0.249721	0.73491	0.43 (0.25, 0.73)	0.0963761	9.6%	1.001	1.23576
GALNTL1	-1	0.00217436	0.480665	0.300894	0.767843	0.48 (0.30, 0.77)	0.0985712	9.9%	1	1.25243
