# Supplementary material for: Whole Transcriptome RNA-Seq Analysis of Breast Cancer Recurrence Risk Using Formalin-Fixed Paraffin-Embedded Tumor Tissue
Source: PLoS One. 2012 Jul 13;7(7):e40092. doi: 10.1371/journal.pone.0040092 (PMC3396611; doi:10.1371/journal.pone.0040092)
Supplement: Table S6 — Assembled Intron RNAs Identified as Associated with Risk of Breast Cancer Recurrence in 136 Breast Cancer Patients. (XLSX) [file pone.0040092.s009.xlsx]

## Sheet: Identified Introns regular TDRD
Table S6. Assembled Intron RNAs Identified as Associated with Risk of Breast Cancer Recurrence in 136 Breast Cancer Patients
Intron	Direction of Association (1 = Higher Expression Means Higher Risk)	p-value	Standard- ized Hazard Ratio	Lower Limit	Upper Limit	Standardized Hazard Ratio Estimate (95% Confidence Interval)	q-value (FDR)	q-value (FDR)	Maximum Lower Bound Std HR @ 10% FDR	Regression-to-the- Mean- Corrected Std HR
NUDT19	1	2.99298e-13	2.21667	1.78985	2.74528	2.22 (1.79, 2.75)	1e-07	<0.1%	1.34986	1.76982
CLINT1	1	1.74435e-11	2.17204	1.73262	2.7229	2.17 (1.73, 2.72)	7.59259e-08	<0.1%	1.30735	1.713
KIF1B	1	8.27125e-09	2.84994	1.99593	4.06938	2.85 (2.00, 4.07)	7.2004e-06	<0.1%	1.30213	1.64755
TTLL3	-1	4.56443e-09	0.409776	0.304094	0.552185	0.41 (0.30, 0.55)	5.96023e-06	<0.1%	1.28018	1.67579
NOL8	-1	3.80127e-09	0.429609	0.324361	0.569007	0.43 (0.32, 0.57)	5.51522e-06	<0.1%	1.28018	1.67073
ANKRD27	1	5.10828e-16	1.66021	1.46875	1.87662	1.66 (1.47, 1.88)	6.67039e-12	<0.1%	1.28018	1.56597
SECISBP2L	1	3.73853e-10	1.92856	1.57034	2.36849	1.93 (1.57, 2.37)	9.76354e-07	<0.1%	1.25232	1.61756
SEC24A	1	7.26291e-09	1.90303	1.53026	2.36661	1.90 (1.53, 2.37)	7.2004e-06	<0.1%	1.20804	1.57714
FOXJ2	-1	5.35108e-08	0.47856	0.366949	0.624119	0.48 (0.37, 0.62)	2.79498e-05	<0.1%	1.20563	1.59649
FRS3	-1	2.69842e-08	0.515299	0.407903	0.650973	0.52 (0.41, 0.65)	1.7618e-05	<0.1%	1.20442	1.58202
MEGF9	-1	3.52884e-07	0.422715	0.303481	0.588796	0.42 (0.30, 0.59)	9.03521e-05	<0.1%	1.20442	1.57515
LOC100129518	1	1.04142e-09	1.73303	1.45249	2.06775	1.73 (1.45, 2.07)	1.94269e-06	<0.1%	1.20442	1.54134
CANX	1	6.3624e-08	1.93521	1.52341	2.45832	1.94 (1.52, 2.46)	3.19539e-05	<0.1%	1.19244	1.55428
MPP6	1	6.89385e-09	1.74075	1.44309	2.0998	1.74 (1.44, 2.10)	7.2004e-06	<0.1%	1.19244	1.52888
ZNF484	-1	7.3003e-07	0.429368	0.307285	0.599954	0.43 (0.31, 0.60)	0.000167241	<0.1%	1.19125	1.55628
LRCH3	1	5.43444e-09	1.70557	1.42548	2.04069	1.71 (1.43, 2.04)	6.45117e-06	<0.1%	1.19125	1.51762
TOMM20L	-1	3.51734e-08	0.555309	0.450527	0.68446	0.56 (0.45, 0.68)	2.10061e-05	<0.1%	1.18649	1.54316
AACSP1	1	1.94754e-08	1.7093	1.41767	2.06092	1.71 (1.42, 2.06)	1.49594e-05	<0.1%	1.17821	1.50823
ZMAT1	-1	1.22238e-06	0.459061	0.335184	0.628722	0.46 (0.34, 0.63)	0.000245567	<0.1%	1.17234	1.53935
PRAM1	-1	1.55852e-07	0.544206	0.433543	0.683116	0.54 (0.43, 0.68)	5.6531e-05	<0.1%	1.17234	1.53469
SPATA21	-1	1.74067e-07	0.546829	0.436032	0.68578	0.55 (0.44, 0.69)	5.96947e-05	<0.1%	1.17234	1.53109
HIVEP2	1	1.01022e-06	2.16836	1.59	2.9571	2.17 (1.59, 2.96)	0.000219858	<0.1%	1.17234	1.52402
HOMEZ	-1	1.86739e-08	0.613254	0.517167	0.727192	0.61 (0.52, 0.73)	1.49594e-05	<0.1%	1.16766	1.48548
TMEM101	-1	1.18104e-06	0.506651	0.385117	0.666538	0.51 (0.39, 0.67)	0.00024097	<0.1%	1.16649	1.52482
TCTN2	-1	7.74245e-07	0.523064	0.404511	0.676363	0.52 (0.40, 0.68)	0.000174312	<0.1%	1.16649	1.52438
CDHR2	1	2.93504e-07	1.83268	1.45387	2.3102	1.83 (1.45, 2.31)	8.16659e-05	<0.1%	1.16649	1.51146
CEP152	1	6.13482e-07	1.86905	1.46173	2.38987	1.87 (1.46, 2.39)	0.000148349	<0.1%	1.16649	1.50665
FAM83A	1	3.27428e-06	2.23733	1.59371	3.14089	2.24 (1.59, 3.14)	0.000534444	0.1%	1.16649	1.49514
GALNT12	1	7.50088e-08	1.70071	1.40149	2.06381	1.70 (1.40, 2.06)	3.62765e-05	<0.1%	1.16649	1.49249
NCCRP1	1	1.69147e-07	1.72483	1.40615	2.11574	1.72 (1.41, 2.12)	5.96947e-05	<0.1%	1.16649	1.49155
POLG2	1	8.7149e-08	1.67983	1.3892	2.03126	1.68 (1.39, 2.03)	3.92411e-05	<0.1%	1.16649	1.4838
SUN1	1	2.45395e-08	1.60125	1.35706	1.88938	1.60 (1.36, 1.89)	1.68651e-05	<0.1%	1.16649	1.46229
NPRL2	-1	1.385e-10	0.690812	0.61702	0.773429	0.69 (0.62, 0.77)	4.52134e-07	<0.1%	1.16649	1.39849
ZNF44	-1	1.16449e-06	0.525068	0.404967	0.680787	0.53 (0.40, 0.68)	0.00024097	<0.1%	1.16416	1.51604
C9orf64	-1	2.45208e-06	0.49191	0.366207	0.660761	0.49 (0.37, 0.66)	0.000415834	<0.1%	1.16416	1.51505
SLC35D1	-1	4.54049e-06	0.448675	0.318524	0.632008	0.45 (0.32, 0.63)	0.000654389	0.1%	1.16416	1.50722
C2orf73	-1	2.94078e-07	0.573126	0.463273	0.709028	0.57 (0.46, 0.71)	8.16659e-05	<0.1%	1.16416	1.50229
SPIN1	-1	5.97214e-06	0.428138	0.296545	0.618125	0.43 (0.30, 0.62)	0.000785559	0.1%	1.16416	1.49916
SMURF2	1	3.33788e-07	1.74625	1.40969	2.16316	1.75 (1.41, 2.16)	8.71722e-05	<0.1%	1.16416	1.48942
SIRT6	-1	2.097e-08	0.641819	0.54961	0.7495	0.64 (0.55, 0.75)	1.52126e-05	<0.1%	1.163	1.44945
KCMF1	1	3.74299e-07	1.72864	1.39966	2.13495	1.73 (1.40, 2.13)	9.39923e-05	<0.1%	1.16183	1.48324
C14orf50	-1	9.54073e-08	0.61388	0.513137	0.734401	0.61 (0.51, 0.73)	4.15276e-05	<0.1%	1.16183	1.47274
PDE6B	-1	5.87901e-06	0.452999	0.321607	0.63807	0.45 (0.32, 0.64)	0.000785559	0.1%	1.16067	1.50004
TEX2	1	1.23195e-07	1.61871	1.3541	1.93502	1.62 (1.35, 1.94)	4.73141e-05	<0.1%	1.15835	1.45767
SF3B3	1	4.05968e-06	2.03478	1.50419	2.75254	2.03 (1.50, 2.75)	0.000599723	0.1%	1.15604	1.48538
IDH2	1	1.19764e-07	1.5965	1.34261	1.89841	1.60 (1.34, 1.90)	4.73141e-05	<0.1%	1.15488	1.44874
PLD1	1	3.53909e-08	1.53333	1.31714	1.785	1.53 (1.32, 1.78)	2.10061e-05	<0.1%	1.15488	1.42703
KIAA0649	-1	2.15127e-06	0.540725	0.419308	0.697301	0.54 (0.42, 0.70)	0.000379612	<0.1%	1.15142	1.49656
CIC	-1	3.57046e-06	0.522045	0.396584	0.687195	0.52 (0.40, 0.69)	0.000560341	0.1%	1.15142	1.49615
TRPM8	1	1.83412e-06	1.8226	1.42428	2.33231	1.82 (1.42, 2.33)	0.00034536	<0.1%	1.15142	1.48041
ZDHHC19	1	1.04955e-05	2.22215	1.5579	3.16961	2.22 (1.56, 3.17)	0.0011655	0.1%	1.15142	1.46248
MAGEA10	1	7.79302e-08	1.54914	1.32049	1.81739	1.55 (1.32, 1.82)	3.63433e-05	<0.1%	1.15142	1.4303
GPR126	1	5.67186e-06	1.99833	1.48189	2.69475	2.00 (1.48, 2.69)	0.000771491	0.1%	1.15027	1.47561
ACAP2	1	2.302e-06	1.81722	1.41841	2.32816	1.82 (1.42, 2.33)	0.000400794	<0.1%	1.15027	1.4756
MARCH6	1	8.72339e-06	2.13655	1.52891	2.98567	2.14 (1.53, 2.99)	0.000999211	0.1%	1.15027	1.46824
CCDC47	1	2.82874e-07	1.60569	1.34016	1.92383	1.61 (1.34, 1.92)	8.16659e-05	<0.1%	1.15027	1.44541
LOC100128977	-1	7.61848e-06	0.49883	0.367858	0.676433	0.50 (0.37, 0.68)	0.000893964	0.1%	1.14798	1.4871
TTF1	-1	1.07742e-05	0.46777	0.333491	0.656117	0.47 (0.33, 0.66)	0.0011655	0.1%	1.14798	1.48281
RAD9B	-1	1.82716e-06	0.571633	0.454311	0.719253	0.57 (0.45, 0.72)	0.00034536	<0.1%	1.14798	1.47943
PAPD7	1	1.08412e-05	2.13469	1.52273	2.99259	2.13 (1.52, 2.99)	0.0011655	0.1%	1.14798	1.46223
UGT2B7	1	4.60116e-08	1.49515	1.29434	1.72711	1.50 (1.29, 1.73)	2.50342e-05	<0.1%	1.14798	1.40525
MCART6	-1	1.03901e-05	0.482177	0.348639	0.666862	0.48 (0.35, 0.67)	0.0011655	0.1%	1.14568	1.48242
ZFR	1	1.11487e-05	2.07638	1.49885	2.87644	2.08 (1.50, 2.88)	0.0011655	0.1%	1.14568	1.46104
WARS2	-1	2.68932e-05	0.401319	0.262047	0.61461	0.40 (0.26, 0.61)	0.00219482	0.2%	1.14568	1.4472
SMARCD2	1	7.23709e-07	1.63282	1.34496	1.9823	1.63 (1.34, 1.98)	0.000167241	<0.1%	1.14568	1.44636
ZNF625	-1	6.19552e-06	0.525662	0.39773	0.694743	0.53 (0.40, 0.69)	0.000785559	0.1%	1.14454	1.48338
G3BP2	1	1.38195e-07	1.50477	1.29252	1.75187	1.50 (1.29, 1.75)	5.15587e-05	<0.1%	1.14111	1.40467
INPP5K	-1	1.47322e-05	0.482037	0.346509	0.670572	0.48 (0.35, 0.67)	0.00140418	0.1%	1.13883	1.47324
IGF2BP2	1	6.0494e-06	1.84034	1.41303	2.39687	1.84 (1.41, 2.40)	0.000785559	0.1%	1.13883	1.46088
TXNRD1	1	9.57279e-06	1.9268	1.44118	2.57604	1.93 (1.44, 2.58)	0.00108697	0.1%	1.13883	1.45907
ZFP42	1	1.85307e-07	1.50332	1.28971	1.75232	1.50 (1.29, 1.75)	5.96947e-05	<0.1%	1.13883	1.40225
C10orf93	-1	2.49381e-05	0.443562	0.30395	0.6473	0.44 (0.30, 0.65)	0.00210091	0.2%	1.13769	1.45776
SCN1B	-1	1.11469e-05	0.519892	0.388315	0.696052	0.52 (0.39, 0.70)	0.0011655	0.1%	1.13655	1.47257
ZNF415	-1	5.33035e-06	0.565891	0.442844	0.723127	0.57 (0.44, 0.72)	0.00073267	0.1%	1.13655	1.46648
LANCL1	-1	2.00611e-05	0.480223	0.342787	0.672762	0.48 (0.34, 0.67)	0.00180661	0.2%	1.13655	1.465
GAN	1	2.40146e-05	2.16106	1.51138	3.09	2.16 (1.51, 3.09)	0.00206304	0.2%	1.13655	1.43897
ANKRD17	1	2.20206e-07	1.49455	1.2838	1.73989	1.49 (1.28, 1.74)	6.53512e-05	<0.1%	1.13655	1.39673
USO1	1	1.95799e-07	1.4924	1.28347	1.73533	1.49 (1.28, 1.74)	5.96947e-05	<0.1%	1.13655	1.39627
ZBED4	1	1.00554e-07	1.46745	1.27428	1.6899	1.47 (1.27, 1.69)	4.23561e-05	<0.1%	1.13655	1.38603
GSTM2	-1	1.11569e-05	0.527865	0.396951	0.701954	0.53 (0.40, 0.70)	0.0011655	0.1%	1.13542	1.46999
DAP	1	1.93202e-05	2.05021	1.47492	2.8499	2.05 (1.47, 2.85)	0.00175197	0.2%	1.13542	1.44578
MT4	1	8.97049e-10	1.34706	1.2246	1.48175	1.35 (1.22, 1.48)	1.94269e-06	<0.1%	1.13542	1.31754
CDK20	-1	1.4394e-05	0.516604	0.383311	0.696248	0.52 (0.38, 0.70)	0.00138204	0.1%	1.13428	1.4676
SUSD3	-1	1.88164e-05	0.504173	0.368411	0.689965	0.50 (0.37, 0.69)	0.00171822	0.2%	1.13428	1.46379
ANKRD19	-1	7.73609e-06	0.562904	0.437588	0.724109	0.56 (0.44, 0.72)	0.000893964	0.1%	1.13428	1.46174
ZNF214	-1	6.92521e-06	0.566657	0.442367	0.725867	0.57 (0.44, 0.73)	0.000861232	0.1%	1.13428	1.46159
CXCL13	1	1.08291e-05	1.83731	1.4012	2.40916	1.84 (1.40, 2.41)	0.0011655	0.1%	1.13428	1.44864
OLIG2	1	2.36112e-05	2.08716	1.48391	2.93564	2.09 (1.48, 2.94)	0.00204182	0.2%	1.13428	1.44026
UGT2B10	1	1.95162e-07	1.47033	1.27163	1.70007	1.47 (1.27, 1.70)	5.96947e-05	<0.1%	1.13428	1.38443
FRMPD2	-1	7.60337e-06	0.570817	0.446553	0.729662	0.57 (0.45, 0.73)	0.000893964	0.1%	1.13315	1.45759
SNRPN	-1	7.19207e-06	0.572959	0.449253	0.730728	0.57 (0.45, 0.73)	0.000885982	0.1%	1.13315	1.45726
C6orf225	-1	3.63288e-06	0.603592	0.487479	0.747363	0.60 (0.49, 0.75)	0.000560341	0.1%	1.13315	1.44584
BPTF	1	2.42337e-06	1.61038	1.321	1.96317	1.61 (1.32, 1.96)	0.000415834	<0.1%	1.13315	1.42577
PRICKLE4	-1	1.17254e-07	0.692799	0.604836	0.793554	0.69 (0.60, 0.79)	4.73141e-05	<0.1%	1.13315	1.37662
RNF145	1	1.09539e-05	1.79669	1.38374	2.33289	1.80 (1.38, 2.33)	0.0011655	0.1%	1.13088	1.44363
CCDC45	1	3.35628e-06	1.62484	1.32407	1.99393	1.62 (1.32, 1.99)	0.000541065	0.1%	1.13088	1.42648
ZNF835	-1	4.53813e-05	0.45197	0.308573	0.662005	0.45 (0.31, 0.66)	0.00325026	0.3%	1.12862	1.43997
PADI3	1	1.39585e-05	1.80081	1.38107	2.34811	1.80 (1.38, 2.35)	0.00137462	0.1%	1.12862	1.43926
COG4	1	2.32486e-05	1.94149	1.42779	2.64	1.94 (1.43, 2.64)	0.00202387	0.2%	1.12862	1.43827
LRIG3	1	7.683e-06	1.70068	1.34768	2.14614	1.70 (1.35, 2.15)	0.000893964	0.1%	1.12862	1.434
LOC100131366	1	7.36313e-06	1.6973	1.34681	2.139	1.70 (1.35, 2.14)	0.000888078	0.1%	1.12862	1.43397
C2orf84	-1	3.23528e-06	0.622443	0.509814	0.759954	0.62 (0.51, 0.76)	0.000534444	0.1%	1.12862	1.43136
GUCA2B	1	4.56038e-06	1.62597	1.32084	2.0016	1.63 (1.32, 2.00)	0.000654389	0.1%	1.12862	1.423
TBX10	1	3.6475e-06	1.61416	1.31804	1.9768	1.61 (1.32, 1.98)	0.000560341	0.1%	1.12862	1.42222
TRAIP	1	4.20086e-05	2.15815	1.49357	3.11842	2.16 (1.49, 3.12)	0.00309914	0.3%	1.12862	1.42186
FBP1	-1	2.23184e-05	0.534449	0.400073	0.713959	0.53 (0.40, 0.71)	0.00196914	0.2%	1.12637	1.45236
LALBA	1	1.40962e-05	1.76198	1.36448	2.27529	1.76 (1.36, 2.28)	0.00137462	0.1%	1.12637	1.43397
C3orf15	-1	5.65338e-05	0.445464	0.300525	0.660305	0.45 (0.30, 0.66)	0.00367273	0.4%	1.12637	1.43201
ACBD4	-1	4.08756e-06	0.623399	0.50986	0.762222	0.62 (0.51, 0.76)	0.000599723	0.1%	1.12637	1.42794
C17orf49	-1	5.2657e-07	0.685223	0.591139	0.794282	0.69 (0.59, 0.79)	0.000129735	<0.1%	1.12637	1.37931
NSD1	1	1.13422e-06	1.4866	1.26721	1.74398	1.49 (1.27, 1.74)	0.000238882	<0.1%	1.12412	1.38261
DSCR10	1	9.45173e-07	1.4788	1.26469	1.72916	1.48 (1.26, 1.73)	0.000209188	<0.1%	1.12412	1.37995
HRASLS5	-1	2.85393e-05	0.530638	0.394373	0.713985	0.53 (0.39, 0.71)	0.00230041	0.2%	1.123	1.44771
TMEM26	-1	2.62035e-05	0.548807	0.414895	0.72594	0.55 (0.41, 0.73)	0.0021656	0.2%	1.123	1.44403
KLHL23	-1	3.94621e-05	0.511467	0.371518	0.704134	0.51 (0.37, 0.70)	0.00297859	0.3%	1.123	1.44345
ZNF836	-1	4.08393e-05	0.514813	0.374884	0.706972	0.51 (0.37, 0.71)	0.00304731	0.3%	1.123	1.44205
WDR78	-1	1.81532e-05	0.577487	0.449272	0.742294	0.58 (0.45, 0.74)	0.00166933	0.2%	1.123	1.43864
DCDC5	-1	5.0342e-05	0.48928	0.346315	0.691264	0.49 (0.35, 0.69)	0.00342378	0.3%	1.123	1.43856
ZNF563	-1	1.20853e-05	0.592039	0.468155	0.748706	0.59 (0.47, 0.75)	0.00125245	0.1%	1.123	1.43705
RTN1	-1	5.28783e-05	0.473343	0.329374	0.68024	0.47 (0.33, 0.68)	0.00354095	0.4%	1.123	1.43694
PYY	-1	5.42702e-05	0.4885	0.344975	0.691739	0.49 (0.34, 0.69)	0.00359726	0.4%	1.123	1.43638
CALU	1	1.62725e-05	1.74513	1.3548	2.24791	1.75 (1.35, 2.25)	0.00152868	0.2%	1.123	1.42875
DLG1	1	1.70386e-05	1.74181	1.35259	2.24304	1.74 (1.35, 2.24)	0.00158922	0.2%	1.123	1.42738
SLC7A5	1	3.31993e-05	1.87993	1.39534	2.53281	1.88 (1.40, 2.53)	0.0025926	0.3%	1.123	1.42641
NHSL1	1	3.33556e-05	1.87075	1.39163	2.51481	1.87 (1.39, 2.51)	0.0025926	0.3%	1.123	1.42577
WDR70	1	4.00963e-05	1.97506	1.42731	2.73302	1.98 (1.43, 2.73)	0.00300907	0.3%	1.123	1.42465
SLC35D2	-1	6.3111e-06	0.623833	0.508301	0.765624	0.62 (0.51, 0.77)	0.000792407	0.1%	1.123	1.42258
PIR	1	4.31236e-05	1.95519	1.41792	2.69604	1.96 (1.42, 2.70)	0.00314586	0.3%	1.123	1.42229
ZNF433	-1	4.81556e-06	0.628512	0.515069	0.76694	0.63 (0.52, 0.77)	0.000676147	0.1%	1.123	1.42167
IRF2BP2	1	4.84892e-05	2.05909	1.45329	2.91742	2.06 (1.45, 2.92)	0.00338595	0.3%	1.123	1.41931
DDX42	1	3.64484e-06	1.53889	1.28224	1.84691	1.54 (1.28, 1.85)	0.000560341	0.1%	1.123	1.39607
PSMG3	1	7.8564e-05	2.29895	1.52084	3.47515	2.30 (1.52, 3.48)	0.0046004	0.5%	1.123	1.39564
CXorf64	1	1.85137e-06	1.48926	1.26439	1.75411	1.49 (1.26, 1.75)	0.00034536	<0.1%	1.123	1.38046
SQSTM1	1	2.49009e-05	1.78289	1.36261	2.33281	1.78 (1.36, 2.33)	0.00210091	0.2%	1.12187	1.42511
NUP54	1	1.50501e-06	1.4738	1.25838	1.72609	1.47 (1.26, 1.73)	0.00029332	<0.1%	1.12187	1.37446
CCL2	-1	3.88608e-05	0.531674	0.3935	0.718368	0.53 (0.39, 0.72)	0.00296751	0.3%	1.12075	1.44
PRRC1	1	6.79091e-05	2.09807	1.45706	3.02107	2.10 (1.46, 3.02)	0.00416318	0.4%	1.12075	1.40825
CARD18	1	4.64701e-06	1.54216	1.28122	1.85625	1.54 (1.28, 1.86)	0.000659572	0.1%	1.12075	1.39497
TBX4	1	3.18673e-05	1.80798	1.36776	2.38989	1.81 (1.37, 2.39)	0.00253733	0.3%	1.11963	1.42223
NRM	-1	5.27275e-05	0.517442	0.375971	0.712146	0.52 (0.38, 0.71)	0.00354095	0.4%	1.11851	1.4349
C14orf79	-1	5.73664e-05	0.508085	0.36533	0.706622	0.51 (0.37, 0.71)	0.00369116	0.4%	1.11851	1.43372
ATAD2B	1	1.0614e-05	1.61121	1.30307	1.99222	1.61 (1.30, 1.99)	0.0011655	0.1%	1.11851	1.40775
C9orf27	1	3.70453e-06	1.50556	1.26599	1.79045	1.51 (1.27, 1.79)	0.000562485	0.1%	1.11851	1.38234
MTCH1	1	1.37906e-06	1.4451	1.24447	1.67807	1.45 (1.24, 1.68)	0.000272845	<0.1%	1.11851	1.36028
INSIG1	1	6.07523e-05	1.97573	1.41638	2.75596	1.98 (1.42, 2.76)	0.00385099	0.4%	1.11739	1.4129
HIST1H2BK	1	6.58972e-05	2.00437	1.4245	2.82027	2.00 (1.42, 2.82)	0.00407813	0.4%	1.11739	1.41054
C10orf18	1	1.23163e-05	1.61228	1.3015	1.99728	1.61 (1.30, 2.00)	0.00126635	0.1%	1.11739	1.406
TMEM8B	-1	6.7009e-05	0.502324	0.358079	0.704675	0.50 (0.36, 0.70)	0.00412738	0.4%	1.11628	1.42976
CELF6	-1	7.61467e-05	0.499008	0.353628	0.704157	0.50 (0.35, 0.70)	0.00452906	0.5%	1.11628	1.4262
TKT	1	4.20057e-05	1.81085	1.36298	2.40588	1.81 (1.36, 2.41)	0.00309914	0.3%	1.11628	1.41611
RAX	1	3.32708e-05	1.75425	1.34526	2.28757	1.75 (1.35, 2.29)	0.0025926	0.3%	1.11628	1.41567
MYOF	-1	1.34893e-05	0.620748	0.500787	0.769445	0.62 (0.50, 0.77)	0.00134461	0.1%	1.11628	1.41552
ITLN2	1	5.73829e-05	1.91463	1.3953	2.62727	1.91 (1.40, 2.63)	0.00369116	0.4%	1.11628	1.41355
PDXDC2P	1	6.40718e-05	1.9444	1.40342	2.69392	1.94 (1.40, 2.69)	0.0040031	0.4%	1.11628	1.41108
PLEKHM1P	1	7.39111e-06	1.54031	1.27517	1.86057	1.54 (1.28, 1.86)	0.000888078	0.1%	1.11628	1.38955
LCE1C	1	3.12865e-06	1.47986	1.25505	1.74495	1.48 (1.26, 1.74)	0.000523768	0.1%	1.11628	1.37224
CSHL1	1	1.03073e-06	1.41665	1.23191	1.62908	1.42 (1.23, 1.63)	0.000220644	<0.1%	1.11628	1.34604
USP8	1	3.59798e-09	1.28748	1.18385	1.40019	1.29 (1.18, 1.40)	5.51522e-06	<0.1%	1.11628	1.26841
ZNF788	-1	2.71538e-05	0.587919	0.458742	0.753472	0.59 (0.46, 0.75)	0.00220232	0.2%	1.11516	1.42584
CREBL2	-1	2.02151e-05	0.606718	0.48217	0.763436	0.61 (0.48, 0.76)	0.00180801	0.2%	1.11516	1.41957
FAM9C	1	7.0822e-07	1.39023	1.22049	1.58358	1.39 (1.22, 1.58)	0.000167241	<0.1%	1.11405	1.33186
AK8	-1	5.55348e-05	0.544324	0.404973	0.731626	0.54 (0.40, 0.73)	0.00365639	0.4%	1.11293	1.42817
CX3CR1	-1	6.02902e-05	0.537874	0.397284	0.728217	0.54 (0.40, 0.73)	0.00384034	0.4%	1.11293	1.4277
ZNF396	-1	2.45682e-05	0.605844	0.480008	0.764668	0.61 (0.48, 0.76)	0.00209681	0.2%	1.11293	1.41709
SLC22A6	1	5.02068e-05	1.81696	1.36139	2.42499	1.82 (1.36, 2.42)	0.00342378	0.3%	1.11293	1.41233
ZNF79	-1	1.31331e-05	0.64129	0.525143	0.783127	0.64 (0.53, 0.78)	0.0013294	0.1%	1.11182	1.39951
KCNJ5	-1	9.78542e-05	0.49589	0.348447	0.705723	0.50 (0.35, 0.71)	0.00548404	0.5%	1.11071	1.41876
C20orf26	-1	0.000125264	0.462439	0.311817	0.685819	0.46 (0.31, 0.69)	0.00641447	0.6%	1.11071	1.40826
GPRIN1	1	9.56214e-05	2.00439	1.41343	2.84242	2.00 (1.41, 2.84)	0.0054053	0.5%	1.11071	1.39927
C15orf23	1	0.000143369	2.26874	1.48726	3.46084	2.27 (1.49, 3.46)	0.00703802	0.7%	1.11071	1.376
GP9	1	1.93222e-07	1.33742	1.19875	1.49214	1.34 (1.20, 1.49)	5.96947e-05	<0.1%	1.11071	1.3006
ZNF175	-1	5.57222e-05	0.562172	0.424841	0.743895	0.56 (0.42, 0.74)	0.00365639	0.4%	1.1096	1.42272
PINK1	-1	7.63051e-05	0.534906	0.392325	0.729306	0.53 (0.39, 0.73)	0.00452906	0.5%	1.1096	1.4223
LYL1	-1	4.57993e-05	0.581518	0.44808	0.754695	0.58 (0.45, 0.75)	0.00325026	0.3%	1.1096	1.41916
ZNF136	-1	0.000105463	0.494827	0.346749	0.706142	0.49 (0.35, 0.71)	0.00581294	0.6%	1.1096	1.41647
TBX19	1	5.35121e-05	1.76357	1.33921	2.32238	1.76 (1.34, 2.32)	0.00356511	0.4%	1.1096	1.40633
GARS	1	2.5817e-05	1.62002	1.29396	2.02824	1.62 (1.29, 2.03)	0.00215967	0.2%	1.1096	1.39705
TSC22D1	1	0.00012473	2.10311	1.43856	3.07467	2.10 (1.44, 3.07)	0.00641447	0.6%	1.1096	1.38836
SPATC1	1	0.000142376	2.22326	1.47302	3.35561	2.22 (1.47, 3.36)	0.00701564	0.7%	1.1096	1.37861
MAPK6	1	1.96575e-07	1.33172	1.19548	1.48349	1.33 (1.20, 1.48)	5.96947e-05	<0.1%	1.1096	1.29647
NAGS	-1	0.00010598	0.503186	0.355567	0.712092	0.50 (0.36, 0.71)	0.00581466	0.6%	1.10849	1.4163
TRPM7	1	7.91006e-09	1.27195	1.17215	1.38023	1.27 (1.17, 1.38)	7.2004e-06	<0.1%	1.10849	1.25484
C16orf52	-1	8.04338e-05	0.541115	0.398766	0.734279	0.54 (0.40, 0.73)	0.00466802	0.5%	1.10738	1.41972
ZNF429	-1	0.000110212	0.509369	0.361861	0.717007	0.51 (0.36, 0.72)	0.00594687	0.6%	1.10738	1.41495
WWP2	1	2.59664e-05	1.60276	1.28649	1.99677	1.60 (1.29, 2.00)	0.00215967	0.2%	1.10738	1.39279
ZNF491	-1	1.24945e-05	0.65987	0.547599	0.795161	0.66 (0.55, 0.80)	0.00127464	0.1%	1.10738	1.38375
FAM98A	1	0.000152723	2.15255	1.44749	3.20104	2.15 (1.45, 3.20)	0.00730498	0.7%	1.10738	1.3795
RESP18	1	6.14895e-06	1.45726	1.23778	1.71566	1.46 (1.24, 1.72)	0.000785559	0.1%	1.10738	1.35664
ZNF721	-1	6.35221e-05	0.569601	0.432297	0.750514	0.57 (0.43, 0.75)	0.00398784	0.4%	1.10628	1.4172
DAB1	-1	0.000102041	0.524193	0.378443	0.726075	0.52 (0.38, 0.73)	0.00569425	0.6%	1.10628	1.41605
KLHL5	-1	0.000134571	0.489921	0.339665	0.706646	0.49 (0.34, 0.71)	0.00670696	0.7%	1.10628	1.40871
KRT27	1	1.79453e-05	1.54185	1.26506	1.8792	1.54 (1.27, 1.88)	0.00166191	0.2%	1.10628	1.38017
IGFBP3	1	0.000195883	2.32945	1.49273	3.6352	2.33 (1.49, 3.64)	0.00870012	0.9%	1.10628	1.36116
C11orf70	-1	5.6385e-05	0.589032	0.455279	0.762081	0.59 (0.46, 0.76)	0.00367273	0.4%	1.10517	1.41163
C1orf168	-1	0.000132664	0.499688	0.350079	0.713233	0.50 (0.35, 0.71)	0.00670696	0.7%	1.10517	1.40948
FBXO15	-1	0.00014207	0.49155	0.340937	0.708698	0.49 (0.34, 0.71)	0.00701564	0.7%	1.10517	1.40707
TNFRSF14	-1	0.000166546	0.466588	0.313753	0.69387	0.47 (0.31, 0.69)	0.00779483	0.8%	1.10517	1.39926
DMRTC2	1	5.88342e-05	1.6984	1.31163	2.19921	1.70 (1.31, 2.20)	0.00376596	0.4%	1.10517	1.39664
MAD1L1	1	0.000102969	1.86768	1.36263	2.55991	1.87 (1.36, 2.56)	0.00572154	0.6%	1.10517	1.39622
GLRA1	1	4.63961e-05	1.6602	1.30082	2.11885	1.66 (1.30, 2.12)	0.00327481	0.3%	1.10517	1.39529
GOLPH3	1	0.000116993	1.95089	1.38858	2.74092	1.95 (1.39, 2.74)	0.00615601	0.6%	1.10517	1.39351
LOC100271722	-1	2.88623e-05	0.636886	0.515511	0.786839	0.64 (0.52, 0.79)	0.00231217	0.2%	1.10517	1.39336
OTP	1	3.83919e-05	1.62495	1.28963	2.04745	1.62 (1.29, 2.05)	0.00294895	0.3%	1.10517	1.39176
LMAN1L	1	0.000147619	2.046	1.41364	2.96125	2.05 (1.41, 2.96)	0.00713217	0.7%	1.10517	1.3846
MRPS26	-1	6.1964e-06	0.697327	0.596404	0.815327	0.70 (0.60, 0.82)	0.000785559	0.1%	1.10517	1.35179
GABPB1	1	3.06599e-07	1.3196	1.18667	1.46742	1.32 (1.19, 1.47)	8.17054e-05	<0.1%	1.10517	1.2867
PAIP1	1	3.94579e-05	1.61051	1.28316	2.02136	1.61 (1.28, 2.02)	0.00297859	0.3%	1.10407	1.38813
DNAH7	-1	9.51764e-05	0.555965	0.414004	0.746605	0.56 (0.41, 0.75)	0.00540354	0.5%	1.10296	1.41206
ONECUT2	1	0.000116006	1.87066	1.36046	2.5722	1.87 (1.36, 2.57)	0.00615601	0.6%	1.10296	1.39297
DSCR4	1	5.00366e-05	1.64327	1.29258	2.08909	1.64 (1.29, 2.09)	0.00342378	0.3%	1.10296	1.39084
MYO1C	-1	0.000148018	0.516072	0.366701	0.726287	0.52 (0.37, 0.73)	0.00713217	0.7%	1.10186	1.40594
ARMC9	-1	4.50406e-05	0.618641	0.49119	0.779164	0.62 (0.49, 0.78)	0.00324939	0.3%	1.10186	1.39945
EGLN1	1	9.70313e-05	1.79642	1.33809	2.41174	1.80 (1.34, 2.41)	0.00546136	0.5%	1.10186	1.39468
RAPGEF5	1	7.22315e-05	1.70713	1.31088	2.22315	1.71 (1.31, 2.22)	0.00436666	0.4%	1.10186	1.39348
SLITRK5	1	0.000119475	1.85733	1.35489	2.5461	1.86 (1.35, 2.55)	0.00624041	0.6%	1.10186	1.3918
GRHL2	1	0.000165793	2.02784	1.40362	2.92968	2.03 (1.40, 2.93)	0.00778749	0.8%	1.10186	1.38129
GRIK4	-1	0.000250003	0.427237	0.271026	0.673484	0.43 (0.27, 0.67)	0.0102017	1.0%	1.10186	1.37581
RNASE2	1	1.61632e-05	1.47548	1.23637	1.76082	1.48 (1.24, 1.76)	0.00152868	0.2%	1.10186	1.35669
SEC14L3	1	1.41062e-05	1.46714	1.23404	1.74426	1.47 (1.23, 1.74)	0.00137462	0.1%	1.10186	1.3544
TMOD3	1	4.02391e-08	1.26914	1.16562	1.38187	1.27 (1.17, 1.38)	2.28453e-05	<0.1%	1.10186	1.25088
ZNF347	-1	0.000123773	0.545388	0.400191	0.743267	0.55 (0.40, 0.74)	0.00641363	0.6%	1.10076	1.40771
C1orf146	-1	7.79858e-05	0.5869	0.450549	0.764515	0.59 (0.45, 0.76)	0.0046004	0.5%	1.10076	1.40606
SLC15A1	1	0.000192161	2.05205	1.40639	2.99412	2.05 (1.41, 2.99)	0.00862406	0.9%	1.10076	1.37562
TRIP13	1	0.00024036	2.25199	1.46015	3.47324	2.25 (1.46, 3.47)	0.00999559	1.0%	1.10076	1.3581
LCE3E	1	1.98453e-06	1.35222	1.19407	1.53131	1.35 (1.19, 1.53)	0.00035939	<0.1%	1.10076	1.30391
HIP1	-1	4.88029e-05	0.629268	0.503216	0.786895	0.63 (0.50, 0.79)	0.00338973	0.3%	1.09966	1.39137
ADCK5	1	0.000108958	1.77313	1.32665	2.36987	1.77 (1.33, 2.37)	0.00590363	0.6%	1.09966	1.39025
KCNH7	1	1.42892e-05	1.45497	1.22828	1.7235	1.45 (1.23, 1.72)	0.00138204	0.1%	1.09966	1.34896
SELO	1	3.84839e-06	1.37227	1.19985	1.56947	1.37 (1.20, 1.57)	0.000577612	0.1%	1.09966	1.3138
LYPD6B	-1	0.000130737	0.556161	0.411758	0.751207	0.56 (0.41, 0.75)	0.00664264	0.7%	1.09856	1.40409
ATP7B	-1	8.98375e-05	0.586904	0.449521	0.766274	0.59 (0.45, 0.77)	0.00514517	0.5%	1.09856	1.40312
CROCC	-1	0.000170204	0.515977	0.36544	0.728523	0.52 (0.37, 0.73)	0.00790933	0.8%	1.09856	1.40176
TMEM164	-1	0.000184554	0.508129	0.356335	0.724586	0.51 (0.36, 0.72)	0.0083969	0.8%	1.09856	1.39935
LOC100130950	-1	0.000224113	0.482535	0.327673	0.710586	0.48 (0.33, 0.71)	0.00950154	1.0%	1.09856	1.39135
CFHR5	1	0.000144896	1.85078	1.34724	2.54251	1.85 (1.35, 2.54)	0.00705987	0.7%	1.09856	1.38621
ATP1A3	1	7.8271e-05	1.65495	1.28889	2.12498	1.65 (1.29, 2.12)	0.0046004	0.5%	1.09856	1.38445
CREB3	-1	4.27344e-05	0.642274	0.51955	0.793987	0.64 (0.52, 0.79)	0.00313497	0.3%	1.09856	1.38417
ANKS6	1	0.000189078	1.97897	1.38295	2.83187	1.98 (1.38, 2.83)	0.00854319	0.9%	1.09856	1.37817
MAGEA5	1	2.63824e-05	1.50132	1.24215	1.81458	1.50 (1.24, 1.81)	0.00216667	0.2%	1.09856	1.36177
SCARB2	1	2.26371e-05	1.4749	1.23225	1.76533	1.47 (1.23, 1.77)	0.00198386	0.2%	1.09856	1.35326
TRIM32	-1	0.000162106	0.533014	0.384362	0.739158	0.53 (0.38, 0.74)	0.00766951	0.8%	1.09746	1.40208
NDRG1	1	6.342e-05	1.6026	1.27191	2.01927	1.60 (1.27, 2.02)	0.00398784	0.4%	1.09746	1.37854
GGCT	1	5.0126e-05	1.56444	1.26013	1.94222	1.56 (1.26, 1.94)	0.00342378	0.3%	1.09746	1.37318
INCENP	1	0.000223059	2.03241	1.39466	2.96177	2.03 (1.39, 2.96)	0.00948764	0.9%	1.09746	1.37124
ACSBG2	-1	0.000112734	0.579852	0.439726	0.764631	0.58 (0.44, 0.76)	0.0060085	0.6%	1.09636	1.40085
KMO	1	0.000124999	1.75192	1.31552	2.33309	1.75 (1.32, 2.33)	0.00641447	0.6%	1.09636	1.3853
SPINK5	1	0.00014485	1.7932	1.32679	2.42357	1.79 (1.33, 2.42)	0.00705987	0.7%	1.09527	1.38411
BGN	-1	4.71148e-05	0.649827	0.528003	0.799758	0.65 (0.53, 0.80)	0.00330766	0.3%	1.09527	1.37727
BICD2	-1	0.000133159	0.572435	0.429969	0.762104	0.57 (0.43, 0.76)	0.00670696	0.7%	1.09417	1.3994
RDH10	1	0.000149274	1.79154	1.32541	2.4216	1.79 (1.33, 2.42)	0.00716626	0.7%	1.09417	1.38323
EIF2B2	-1	0.000117388	0.591282	0.452548	0.772545	0.59 (0.45, 0.77)	0.00615601	0.6%	1.09308	1.39571
FGFRL1	-1	0.000111716	0.597436	0.460052	0.775846	0.60 (0.46, 0.78)	0.00599974	0.6%	1.09308	1.3942
MYH2	-1	7.13619e-05	0.634043	0.50637	0.793907	0.63 (0.51, 0.79)	0.00433416	0.4%	1.09308	1.38249
SCD	1	0.000258891	2.0415	1.39208	2.99387	2.04 (1.39, 2.99)	0.010434	1.0%	1.09308	1.36582
ENO2	-1	0.000134221	0.582939	0.441901	0.768992	0.58 (0.44, 0.77)	0.00670696	0.7%	1.09199	1.39586
NPY1R	-1	0.000241391	0.505702	0.351409	0.727741	0.51 (0.35, 0.73)	0.0100066	1.0%	1.09199	1.39078
LRIT2	1	2.00915e-06	1.30914	1.1715	1.46296	1.31 (1.17, 1.46)	0.00035939	<0.1%	1.09199	1.27469
ZNF626	-1	0.000106466	0.611441	0.476764	0.784162	0.61 (0.48, 0.78)	0.0058169	0.6%	1.0909	1.38863
LOX	1	0.000192189	1.82482	1.33022	2.50331	1.82 (1.33, 2.50)	0.00862406	0.9%	1.0909	1.37754
SREBF2	1	0.000116715	1.65845	1.28215	2.14517	1.66 (1.28, 2.15)	0.00615601	0.6%	1.0909	1.37688
ZNF709	-1	0.000178037	0.559393	0.412857	0.757939	0.56 (0.41, 0.76)	0.00821485	0.8%	1.08981	1.39545
NINJ1	-1	0.000222676	0.535796	0.384703	0.74623	0.54 (0.38, 0.75)	0.00948764	0.9%	1.08981	1.39267
BCL7C	-1	0.00023086	0.528473	0.376366	0.742055	0.53 (0.38, 0.74)	0.00969315	1.0%	1.08981	1.39209
HIF1A	1	0.000181495	1.79071	1.31993	2.42942	1.79 (1.32, 2.43)	0.00830946	0.8%	1.08981	1.37794
TROAP	1	0.000469135	2.6483	1.53448	4.5706	2.65 (1.53, 4.57)	0.0156674	1.6%	1.08981	1.30698
UIMC1	1	4.34715e-05	1.47063	1.22236	1.76933	1.47 (1.22, 1.77)	0.00315362	0.3%	1.08872	1.34498
XPA	-1	0.000185424	0.572771	0.427647	0.767144	0.57 (0.43, 0.77)	0.00840716	0.8%	1.08763	1.39128
EFCAB6	-1	0.000168016	0.585	0.442459	0.773463	0.59 (0.44, 0.77)	0.00783553	0.8%	1.08763	1.39004
TCEA3	-1	0.000146171	0.598252	0.458912	0.7799	0.60 (0.46, 0.78)	0.00709554	0.7%	1.08763	1.38827
BCAR3	-1	0.000312726	0.487657	0.33001	0.720614	0.49 (0.33, 0.72)	0.0118535	1.2%	1.08763	1.3806
RAI2	-1	0.000402941	0.443302	0.28248	0.695682	0.44 (0.28, 0.70)	0.0140685	1.4%	1.08763	1.36242
HJURP	1	0.000352551	2.11931	1.4037	3.19973	2.12 (1.40, 3.20)	0.0127878	1.3%	1.08763	1.35127
CA10	1	1.33856e-05	1.36608	1.1871	1.57205	1.37 (1.19, 1.57)	0.00134453	0.1%	1.08763	1.30414
MYF5	1	7.41312e-06	1.33898	1.1785	1.52131	1.34 (1.18, 1.52)	0.000888078	0.1%	1.08763	1.29047
RP1_177G6_2	1	1.99505e-06	1.28972	1.16129	1.43235	1.29 (1.16, 1.43)	0.00035939	<0.1%	1.08763	1.2607
NR1I2	-1	0.000242263	0.546438	0.395718	0.754563	0.55 (0.40, 0.75)	0.010011	1.0%	1.08654	1.38917
FAM66C	-1	0.000163471	0.591898	0.450641	0.777433	0.59 (0.45, 0.78)	0.00770617	0.8%	1.08654	1.38828
BCL2	-1	0.000271683	0.528701	0.375153	0.745094	0.53 (0.38, 0.75)	0.0107871	1.1%	1.08654	1.38715
NAA35	-1	0.000347317	0.480685	0.321774	0.718078	0.48 (0.32, 0.72)	0.0126331	1.3%	1.08654	1.37596
LOC642345	1	0.000195592	1.7482	1.30297	2.34555	1.75 (1.30, 2.35)	0.00870012	0.9%	1.08654	1.37372
YWHAZ	1	8.4608e-05	1.53954	1.24153	1.90907	1.54 (1.24, 1.91)	0.00488855	0.5%	1.08654	1.35879
NCRNA00221	1	3.23286e-05	1.41845	1.20289	1.67264	1.42 (1.20, 1.67)	0.00255847	0.3%	1.08654	1.32564
FOXH1	1	2.16319e-05	1.39269	1.19529	1.6227	1.39 (1.20, 1.62)	0.00192156	0.2%	1.08654	1.31588
FANK1	-1	0.000257189	0.541742	0.389978	0.752565	0.54 (0.39, 0.75)	0.0103974	1.0%	1.08546	1.38795
C18orf54	1	0.000202177	1.74391	1.3006	2.33832	1.74 (1.30, 2.34)	0.00880009	0.9%	1.08546	1.37259
NUP205	1	0.000108468	1.56542	1.24762	1.96418	1.57 (1.25, 1.96)	0.00590157	0.6%	1.08546	1.36128
CLIC6	-1	0.000542023	0.382043	0.221478	0.659012	0.38 (0.22, 0.66)	0.0170278	1.7%	1.08546	1.3297
GALK2	1	0.000248814	1.80017	1.31438	2.4655	1.80 (1.31, 2.47)	0.010185	1.0%	1.08437	1.36949
PRSS41	1	5.09932e-05	1.44517	1.20934	1.727	1.45 (1.21, 1.73)	0.0034501	0.3%	1.08437	1.33329
ST8SIA3	1	3.00196e-07	1.23738	1.14055	1.34242	1.24 (1.14, 1.34)	8.16659e-05	<0.1%	1.08437	1.2226
C17orf68	-1	0.000267187	0.55246	0.40155	0.760084	0.55 (0.40, 0.76)	0.0107022	1.1%	1.08329	1.38563
GNB2L1	1	0.000244751	1.7696	1.30441	2.40069	1.77 (1.30, 2.40)	0.010054	1.0%	1.08329	1.36885
VCX3B	1	3.68803e-05	1.40859	1.19705	1.65752	1.41 (1.20, 1.66)	0.0028496	0.3%	1.08329	1.31995
MAP3K14	-1	0.000279615	0.552742	0.401453	0.761045	0.55 (0.40, 0.76)	0.0110309	1.1%	1.0822	1.38431
LDLRAD3	-1	0.00028695	0.546732	0.394517	0.757677	0.55 (0.39, 0.76)	0.0110858	1.1%	1.0822	1.38428
RPF1	-1	0.000340725	0.519673	0.36324	0.743474	0.52 (0.36, 0.74)	0.0124279	1.2%	1.0822	1.38011
FLJ21408	-1	0.00017901	0.607781	0.468412	0.788616	0.61 (0.47, 0.79)	0.00823069	0.8%	1.0822	1.38008
AP1G1	1	0.000239608	1.73797	1.29407	2.33415	1.74 (1.29, 2.33)	0.00999559	1.0%	1.0822	1.36778
CALHM2	-1	0.000105504	0.653934	0.527586	0.81054	0.65 (0.53, 0.81)	0.00581294	0.6%	1.0822	1.36344
HAUS1	-1	0.000455791	0.460402	0.298395	0.710366	0.46 (0.30, 0.71)	0.0153395	1.5%	1.0822	1.3621
NFXL1	1	9.19728e-05	1.51046	1.22842	1.85726	1.51 (1.23, 1.86)	0.00524446	0.5%	1.0822	1.34938
NEUROD2	1	8.72391e-05	1.48911	1.22052	1.81681	1.49 (1.22, 1.82)	0.00501836	0.5%	1.0822	1.34342
TMEM106A	-1	0.000264069	0.57088	0.422427	0.771505	0.57 (0.42, 0.77)	0.0106099	1.1%	1.08112	1.38275
NXF5	-1	0.000312889	0.543266	0.38987	0.757016	0.54 (0.39, 0.76)	0.0118535	1.2%	1.08112	1.38206
LOC100302640	-1	0.000386012	0.504642	0.34592	0.736193	0.50 (0.35, 0.74)	0.0135864	1.4%	1.08112	1.3752
C17orf85	-1	0.000408898	0.493761	0.333852	0.730264	0.49 (0.33, 0.73)	0.0142005	1.4%	1.08112	1.37207
CNGB3	1	0.000314415	1.84568	1.32245	2.57595	1.85 (1.32, 2.58)	0.011866	1.2%	1.08112	1.36328
SPTAN1	-1	0.000302919	0.55449	0.402675	0.763542	0.55 (0.40, 0.76)	0.0115998	1.2%	1.08004	1.38182
KIAA0174	1	0.000369657	1.91053	1.33783	2.72839	1.91 (1.34, 2.73)	0.0131336	1.3%	1.08004	1.3576
C11orf40	1	0.00012651	1.53279	1.23209	1.90689	1.53 (1.23, 1.91)	0.00645299	0.6%	1.08004	1.35088
PABPN1L	1	7.98901e-05	1.46136	1.21031	1.76448	1.46 (1.21, 1.76)	0.00465716	0.5%	1.08004	1.33484
C18orf26	1	0.000269333	1.7349	1.28987	2.33346	1.73 (1.29, 2.33)	0.0107552	1.1%	1.07896	1.3645
BRD7	1	0.000271783	1.72491	1.2862	2.31327	1.72 (1.29, 2.31)	0.0107871	1.1%	1.07896	1.36366
PACSIN2	1	0.000313177	1.79941	1.30734	2.47668	1.80 (1.31, 2.48)	0.0118535	1.2%	1.07896	1.36281
RGPD2	1	0.000329641	1.83215	1.31653	2.54973	1.83 (1.32, 2.55)	0.012276	1.2%	1.07896	1.36175
C15orf42	1	0.000366951	1.88856	1.33115	2.6794	1.89 (1.33, 2.68)	0.0130919	1.3%	1.07896	1.35819
MVP	-1	0.000337882	0.550651	0.397362	0.763075	0.55 (0.40, 0.76)	0.0123587	1.2%	1.07788	1.37912
ADHFE1	-1	0.000429195	0.50726	0.347671	0.740105	0.51 (0.35, 0.74)	0.014633	1.5%	1.07788	1.37182
SLCO6A1	1	0.000282574	1.72273	1.28441	2.31063	1.72 (1.28, 2.31)	0.0110474	1.1%	1.07788	1.3625
AP4E1	1	6.06494e-06	1.27939	1.14986	1.4235	1.28 (1.15, 1.42)	0.000785559	0.1%	1.07788	1.25056
PLCD3	-1	0.00020193	0.627983	0.491354	0.802604	0.63 (0.49, 0.80)	0.00880009	0.9%	1.07681	1.36832
C11orf24	1	0.000366903	1.84044	1.31578	2.57431	1.84 (1.32, 2.57)	0.0130919	1.3%	1.07681	1.35848
IL17F	1	7.09341e-05	1.41898	1.19401	1.68635	1.42 (1.19, 1.69)	0.00432831	0.4%	1.07681	1.31912
RIPK4	1	0.000629791	2.39807	1.45234	3.95964	2.40 (1.45, 3.96)	0.0183998	1.8%	1.07681	1.31144
KLF3	1	0.000371138	1.8127	1.30646	2.51511	1.81 (1.31, 2.52)	0.0131336	1.3%	1.07573	1.35795
C2orf34	1	0.000480591	2.00577	1.35702	2.96466	2.01 (1.36, 2.96)	0.0158474	1.6%	1.07573	1.34546
ZNF516	-1	0.000417543	0.534828	0.377795	0.757133	0.53 (0.38, 0.76)	0.0144387	1.4%	1.07466	1.37365
TFRC	1	0.000315917	1.70957	1.27691	2.28881	1.71 (1.28, 2.29)	0.0118883	1.2%	1.07466	1.35872
KPNA2	1	0.000366643	1.79912	1.30243	2.48523	1.80 (1.30, 2.49)	0.0130919	1.3%	1.07466	1.35813
TRABD	1	0.000122576	1.46914	1.20729	1.78777	1.47 (1.21, 1.79)	0.00637688	0.6%	1.07466	1.33248
HIBADH	1	7.50743e-05	1.40893	1.18902	1.6695	1.41 (1.19, 1.67)	0.0045176	0.5%	1.07466	1.31418
C2orf77	-1	0.000330919	0.58313	0.434389	0.782804	0.58 (0.43, 0.78)	0.012276	1.2%	1.07358	1.37411
SURF1	-1	0.000200776	0.641398	0.507522	0.810588	0.64 (0.51, 0.81)	0.00880009	0.9%	1.07358	1.36126
SPPL2A	1	5.22773e-06	1.25364	1.13745	1.38169	1.25 (1.14, 1.38)	0.000726209	0.1%	1.07358	1.23164
PGK1	1	0.000239238	1.59201	1.24222	2.04029	1.59 (1.24, 2.04)	0.00999559	1.0%	1.07251	1.35194
ZSCAN30	-1	0.000437804	0.547878	0.391763	0.766205	0.55 (0.39, 0.77)	0.0148105	1.5%	1.07144	1.37164
ZNF665	-1	0.000397142	0.571826	0.419706	0.779081	0.57 (0.42, 0.78)	0.0139032	1.4%	1.07144	1.37162
NPHP1	-1	0.000473665	0.535996	0.377822	0.760388	0.54 (0.38, 0.76)	0.0157382	1.6%	1.07144	1.36964
GTF2IRD2B	-1	0.000489747	0.527277	0.367936	0.755624	0.53 (0.37, 0.76)	0.0160279	1.6%	1.07144	1.3685
KLHL28	-1	0.000499515	0.524695	0.364923	0.754417	0.52 (0.36, 0.75)	0.0161452	1.6%	1.07144	1.36777
LRRC8A	-1	0.00053552	0.511311	0.349766	0.747469	0.51 (0.35, 0.75)	0.0169756	1.7%	1.07144	1.36458
ANUBL1	-1	0.000562446	0.499473	0.336659	0.741026	0.50 (0.34, 0.74)	0.0173641	1.7%	1.07144	1.36156
LOC100129636	1	0.000323962	1.68066	1.26637	2.23048	1.68 (1.27, 2.23)	0.0121212	1.2%	1.07144	1.35591
ADAMTSL2	-1	0.000193672	0.654744	0.524023	0.818075	0.65 (0.52, 0.82)	0.00866083	0.9%	1.07144	1.35389
PIH1D2	-1	0.000210904	0.652603	0.52073	0.817872	0.65 (0.52, 0.82)	0.00905914	0.9%	1.07144	1.35386
ENO1	1	0.000286748	1.61224	1.24548	2.08699	1.61 (1.25, 2.09)	0.0110858	1.1%	1.07144	1.35122
TUG1	1	0.000491525	1.91447	1.32874	2.75841	1.91 (1.33, 2.76)	0.016034	1.6%	1.07144	1.34792
ATP1A1OS	-1	0.00067514	0.43753	0.271664	0.704667	0.44 (0.27, 0.70)	0.0192489	1.9%	1.07144	1.34078
KIF4A	1	0.000565152	2.00951	1.35143	2.98804	2.01 (1.35, 2.99)	0.0173641	1.7%	1.07144	1.33941
EVX1	1	0.000155183	1.4728	1.20509	1.79997	1.47 (1.21, 1.80)	0.00739553	0.7%	1.07144	1.33064
SERPINB3	1	4.56424e-05	1.3437	1.16579	1.54876	1.34 (1.17, 1.55)	0.00325026	0.3%	1.07144	1.28469
LOC284276	-1	0.000423828	0.569614	0.416554	0.778916	0.57 (0.42, 0.78)	0.0145298	1.5%	1.07037	1.37018
HMGCL	-1	0.00045336	0.564488	0.410069	0.777055	0.56 (0.41, 0.78)	0.0152971	1.5%	1.07037	1.369
PMAIP1	-1	0.000483779	0.542885	0.385215	0.765089	0.54 (0.39, 0.77)	0.0158723	1.6%	1.07037	1.36881
PGR	-1	0.000509769	0.533106	0.373901	0.7601	0.53 (0.37, 0.76)	0.0163885	1.6%	1.07037	1.36728
ALG14	-1	0.000562384	0.517551	0.355966	0.752487	0.52 (0.36, 0.75)	0.0173641	1.7%	1.07037	1.3634
KIAA1274	-1	0.000322419	0.618425	0.475936	0.803573	0.62 (0.48, 0.80)	0.0120981	1.2%	1.07037	1.3633
FAHD1	-1	0.000285382	0.627398	0.487726	0.807068	0.63 (0.49, 0.81)	0.0110858	1.1%	1.07037	1.36193
HIVEP3	-1	0.000580798	0.502247	0.339261	0.743533	0.50 (0.34, 0.74)	0.0176374	1.8%	1.07037	1.36078
NLRP8	-1	0.000622004	0.499359	0.335482	0.743287	0.50 (0.34, 0.74)	0.0183344	1.8%	1.07037	1.35795
SCUBE2	-1	0.000658247	0.483277	0.318047	0.734349	0.48 (0.32, 0.73)	0.0190163	1.9%	1.07037	1.35322
SEC31A	1	0.000358109	1.67723	1.26259	2.22805	1.68 (1.26, 2.23)	0.0129176	1.3%	1.07037	1.35309
KRT81	1	0.000377924	1.69218	1.26619	2.26149	1.69 (1.27, 2.26)	0.0133376	1.3%	1.07037	1.35283
ULBP3	1	0.000274041	1.57013	1.23139	2.00206	1.57 (1.23, 2.00)	0.0108437	1.1%	1.07037	1.34544
FTSJ3	1	0.000250886	1.56055	1.22974	1.98034	1.56 (1.23, 1.98)	0.0102058	1.0%	1.07037	1.34534
NGRN	1	0.000282469	1.57116	1.23112	2.00513	1.57 (1.23, 2.01)	0.0110474	1.1%	1.07037	1.34502
AURKA	1	0.000564507	1.95632	1.33592	2.86483	1.96 (1.34, 2.86)	0.0173641	1.7%	1.07037	1.34172
TBRG4	1	0.000200243	1.49409	1.20912	1.84622	1.49 (1.21, 1.85)	0.00880009	0.9%	1.07037	1.33345
LOC100128881	1	0.000625392	2.07712	1.3663	3.15775	2.08 (1.37, 3.16)	0.0183927	1.8%	1.07037	1.33215
DNAJC24	-1	0.000858705	0.375361	0.210967	0.667855	0.38 (0.21, 0.67)	0.02216	2.2%	1.07037	1.30831
ANLN	1	0.0008007	2.40758	1.44046	4.02402	2.41 (1.44, 4.02)	0.0211554	2.1%	1.07037	1.30102
C5	-1	0.000477055	0.563227	0.408133	0.777258	0.56 (0.41, 0.78)	0.0157706	1.6%	1.0693	1.36768
WDR19	-1	0.000547998	0.54128	0.382161	0.766652	0.54 (0.38, 0.77)	0.0170857	1.7%	1.0693	1.36491
ZNF768	-1	0.00038939	0.60238	0.455239	0.797079	0.60 (0.46, 0.80)	0.0136684	1.4%	1.0693	1.36476
SPATA4	-1	0.000630371	0.512043	0.348839	0.751601	0.51 (0.35, 0.75)	0.0183998	1.8%	1.0693	1.35898
USP39	1	0.000493416	1.78396	1.28818	2.47053	1.78 (1.29, 2.47)	0.016034	1.6%	1.0693	1.3489
SND1	1	0.000527599	1.81924	1.297	2.55176	1.82 (1.30, 2.55)	0.0168231	1.7%	1.0693	1.34701
ESRP1	1	0.000526689	1.83341	1.30144	2.58281	1.83 (1.30, 2.58)	0.0168231	1.7%	1.0693	1.34701
PLA2G2E	1	0.000289748	1.56584	1.22866	1.99555	1.57 (1.23, 2.00)	0.0111608	1.1%	1.0693	1.34356
SLC12A1	1	0.000204056	1.48606	1.20572	1.83158	1.49 (1.21, 1.83)	0.00885238	0.9%	1.0693	1.33088
SARNP	1	0.000200909	1.48321	1.20489	1.82581	1.48 (1.20, 1.83)	0.00880009	0.9%	1.0693	1.33027
PLD2	-1	0.000493619	0.569808	0.415258	0.781877	0.57 (0.42, 0.78)	0.016034	1.6%	1.06823	1.36585
DCTN3	-1	0.000423018	0.592068	0.442402	0.792368	0.59 (0.44, 0.79)	0.0145298	1.5%	1.06823	1.36562
SH3GLB2	-1	0.000498384	0.569627	0.414955	0.781951	0.57 (0.41, 0.78)	0.0161452	1.6%	1.06823	1.3656
CHRNA6	-1	0.000417968	0.597503	0.448853	0.795384	0.60 (0.45, 0.80)	0.0144387	1.4%	1.06823	1.36447
MGC3771	-1	0.000568687	0.551107	0.392704	0.773404	0.55 (0.39, 0.77)	0.0174317	1.7%	1.06823	1.36341
UCA1	-1	0.000575028	0.536539	0.376427	0.764756	0.54 (0.38, 0.76)	0.0175028	1.8%	1.06823	1.36339
CAMTA2	-1	0.000585964	0.542224	0.382506	0.768633	0.54 (0.38, 0.77)	0.0177118	1.8%	1.06823	1.36275
SLC6A17	1	0.000424003	1.65623	1.25105	2.19263	1.66 (1.25, 2.19)	0.0145298	1.5%	1.06823	1.34703
VPS41	1	0.000370817	1.62157	1.24267	2.116	1.62 (1.24, 2.12)	0.0131336	1.3%	1.06823	1.34666
SLC10A7	1	0.000332852	1.58904	1.23388	2.04644	1.59 (1.23, 2.05)	0.0123127	1.2%	1.06823	1.34462
ARRDC3	1	0.000609525	1.86976	1.30726	2.67431	1.87 (1.31, 2.67)	0.0180578	1.8%	1.06823	1.34166
MT1G	1	0.000312285	1.55755	1.22409	1.98186	1.56 (1.22, 1.98)	0.0118535	1.2%	1.06823	1.34057
XAB2	-1	0.000225163	0.675248	0.548096	0.831898	0.68 (0.55, 0.83)	0.00951516	1.0%	1.06823	1.33805
LRP8	1	0.000675065	1.99971	1.34106	2.98187	2.00 (1.34, 2.98)	0.0192489	1.9%	1.06823	1.33332
PRR7	1	0.000736074	2.09218	1.36289	3.21172	2.09 (1.36, 3.21)	0.0204503	2.0%	1.06823	1.32503
UGT2A1	1	0.000173025	1.43471	1.18836	1.73213	1.43 (1.19, 1.73)	0.00801193	0.8%	1.06823	1.31616
EXO1	1	0.000815942	2.21039	1.38922	3.51695	2.21 (1.39, 3.52)	0.0213091	2.1%	1.06823	1.3135
CCDC40	-1	0.000595988	0.549296	0.390189	0.77328	0.55 (0.39, 0.77)	0.017923	1.8%	1.06716	1.36203
C6orf103	-1	0.00075103	0.487077	0.320567	0.740074	0.49 (0.32, 0.74)	0.0207335	2.1%	1.06716	1.34901
GJB6	1	0.000361532	1.5901	1.23236	2.05168	1.59 (1.23, 2.05)	0.0130052	1.3%	1.06716	1.34301
SEMA4B	1	0.000291864	1.52834	1.21491	1.92262	1.53 (1.21, 1.92)	0.0112093	1.1%	1.06716	1.33588
HSBP1	1	0.000764687	2.07315	1.35588	3.16986	2.07 (1.36, 3.17)	0.0208916	2.1%	1.06716	1.32466
CENPP	-1	0.00100693	0.387955	0.220648	0.682125	0.39 (0.22, 0.68)	0.0245719	2.5%	1.06716	1.30688
PRKAG2	-1	0.000805838	0.480551	0.313026	0.737732	0.48 (0.31, 0.74)	0.0211554	2.1%	1.06609	1.34505
ZNF782	-1	0.000573696	0.568613	0.412358	0.784078	0.57 (0.41, 0.78)	0.0175028	1.8%	1.06503	1.36166
LOXL1	-1	0.000510308	0.59008	0.438239	0.794531	0.59 (0.44, 0.79)	0.0163885	1.6%	1.06503	1.36124
SYT9	-1	0.000684006	0.537845	0.376015	0.769324	0.54 (0.38, 0.77)	0.01944	1.9%	1.06503	1.3577
EBF4	-1	0.000723231	0.520311	0.356256	0.759913	0.52 (0.36, 0.76)	0.020229	2.0%	1.06503	1.35493
TSTD2	-1	0.000818708	0.482502	0.314866	0.739387	0.48 (0.31, 0.74)	0.0213387	2.1%	1.06503	1.34485
MAP7	1	0.000510806	1.68519	1.2555	2.26194	1.69 (1.26, 2.26)	0.0163885	1.6%	1.06503	1.34433
PLEKHA8	1	0.000432361	1.62593	1.24034	2.13138	1.63 (1.24, 2.13)	0.0147025	1.5%	1.06503	1.34356
INTS1	1	0.000425057	1.59327	1.22965	2.06442	1.59 (1.23, 2.06)	0.0145298	1.5%	1.06503	1.33991
PRC1	1	0.000661503	1.86516	1.30284	2.67019	1.87 (1.30, 2.67)	0.0190682	1.9%	1.06503	1.33897
DDX5	1	0.000330009	1.52739	1.2121	1.92471	1.53 (1.21, 1.92)	0.012276	1.2%	1.06503	1.33346
C20orf191	1	0.00028668	1.49516	1.20307	1.85817	1.50 (1.20, 1.86)	0.0110858	1.1%	1.06503	1.32818
SEZ6L	-1	0.00098828	0.416752	0.247566	0.701561	0.42 (0.25, 0.70)	0.024395	2.4%	1.06503	1.31852
BRD1	1	0.000134308	1.37331	1.16695	1.61616	1.37 (1.17, 1.62)	0.00670696	0.7%	1.06503	1.29278
NPY	1	0.00011211	1.35119	1.15982	1.57414	1.35 (1.16, 1.57)	0.00599974	0.6%	1.06503	1.28312
ATG5	1	6.57622e-05	1.30838	1.14659	1.493	1.31 (1.15, 1.49)	0.00407813	0.4%	1.06503	1.2619
DCDC1	-1	0.000539347	0.594709	0.443069	0.798247	0.59 (0.44, 0.80)	0.0170278	1.7%	1.06396	1.35872
COPB1	1	0.000543696	1.69219	1.25596	2.27994	1.69 (1.26, 2.28)	0.0170278	1.7%	1.06396	1.34303
TMOD2	1	0.00022113	1.42617	1.1813	1.7218	1.43 (1.18, 1.72)	0.00946728	0.9%	1.06396	1.31014
TNFSF12_TNFSF13	-1	0.000593768	0.581756	0.427055	0.792498	0.58 (0.43, 0.79)	0.0179063	1.8%	1.0629	1.35876
ELOVL2	-1	0.000664075	0.560081	0.401141	0.781994	0.56 (0.40, 0.78)	0.0191002	1.9%	1.0629	1.35807
TNFAIP8L2	-1	0.000648477	0.569935	0.412573	0.787317	0.57 (0.41, 0.79)	0.0187756	1.9%	1.0629	1.35789
GALNT5	-1	0.000684822	0.554284	0.394286	0.779206	0.55 (0.39, 0.78)	0.01944	1.9%	1.0629	1.35744
C1orf173	-1	0.000725233	0.536471	0.373862	0.769806	0.54 (0.37, 0.77)	0.0202353	2.0%	1.0629	1.35573
CEP110	-1	0.00077961	0.523494	0.358875	0.763625	0.52 (0.36, 0.76)	0.0210172	2.1%	1.0629	1.35256
ANKRD5	-1	0.000461483	0.62799	0.484037	0.814755	0.63 (0.48, 0.81)	0.0154911	1.5%	1.0629	1.35175
ATP5S	-1	0.000805348	0.516836	0.351312	0.760347	0.52 (0.35, 0.76)	0.0211554	2.1%	1.0629	1.35081
CREB3L2	1	0.00060177	1.7213	1.26217	2.34747	1.72 (1.26, 2.35)	0.0179894	1.8%	1.0629	1.34145
PSMD7	1	0.000563721	1.67569	1.2496	2.24706	1.68 (1.25, 2.25)	0.0173641	1.7%	1.0629	1.34106
NT5C2	1	0.000631267	1.73168	1.26391	2.37258	1.73 (1.26, 2.37)	0.0183998	1.8%	1.0629	1.34037
ZNF652	1	0.000337669	1.50671	1.20416	1.88526	1.51 (1.20, 1.89)	0.0123587	1.2%	1.0629	1.32836
GTSE1	1	0.000929866	2.10005	1.35357	3.25821	2.10 (1.35, 3.26)	0.0235771	2.4%	1.0629	1.31538
RORB	-1	0.000604719	0.594153	0.441246	0.800048	0.59 (0.44, 0.80)	0.0180284	1.8%	1.06184	1.35583
ZFHX2	-1	0.000723459	0.554218	0.393615	0.78035	0.55 (0.39, 0.78)	0.020229	2.0%	1.06184	1.35571
PIGG	-1	0.000571553	0.602952	0.452138	0.804072	0.60 (0.45, 0.80)	0.0174785	1.7%	1.06184	1.35515
LOC283038	-1	0.000583488	0.601182	0.449845	0.803432	0.60 (0.45, 0.80)	0.0176779	1.8%	1.06184	1.35509
EIF3B	1	0.000597068	1.67266	1.24698	2.24366	1.67 (1.25, 2.24)	0.017923	1.8%	1.06184	1.33931
TMEM39A	1	0.000692396	1.77317	1.27363	2.46864	1.77 (1.27, 2.47)	0.0195699	2.0%	1.06184	1.33824
C2orf78	1	0.000483098	1.57823	1.22145	2.03921	1.58 (1.22, 2.04)	0.0158723	1.6%	1.06184	1.33495
FGD3	-1	0.000941348	0.493277	0.324506	0.749825	0.49 (0.32, 0.75)	0.0235933	2.4%	1.06078	1.34166
SLC9A6	1	0.00076266	1.80923	1.28103	2.55522	1.81 (1.28, 2.56)	0.0208916	2.1%	1.06078	1.33506
AZI2	1	0.000790058	1.85027	1.29174	2.65028	1.85 (1.29, 2.65)	0.0210804	2.1%	1.06078	1.3332
NLGN2	-1	0.000244843	0.712367	0.594277	0.853923	0.71 (0.59, 0.85)	0.010054	1.0%	1.06078	1.30837
POU4F3	1	0.000229501	1.39907	1.17018	1.67274	1.40 (1.17, 1.67)	0.00966718	1.0%	1.06078	1.29918
MAPT	-1	0.000668769	0.586044	0.430758	0.797311	0.59 (0.43, 0.80)	0.0191854	1.9%	1.05971	1.3547
PDE11A	-1	0.000734955	0.573808	0.415648	0.792152	0.57 (0.42, 0.79)	0.0204503	2.0%	1.05971	1.35374
RILPL2	-1	0.000768058	0.568233	0.408798	0.789849	0.57 (0.41, 0.79)	0.0208956	2.1%	1.05971	1.35297
TRAF3IP1	-1	0.000786338	0.560775	0.400078	0.786018	0.56 (0.40, 0.79)	0.0210804	2.1%	1.05971	1.35277
CGRRF1	-1	0.0006459	0.601009	0.448587	0.805221	0.60 (0.45, 0.81)	0.0187426	1.9%	1.05971	1.35251
ADC	-1	0.00054168	0.625212	0.479137	0.815822	0.63 (0.48, 0.82)	0.0170278	1.7%	1.05971	1.34932
ARMCX4	-1	0.000894017	0.528398	0.362665	0.769869	0.53 (0.36, 0.77)	0.0228455	2.3%	1.05971	1.34815
EFNA5	1	0.000714322	1.71117	1.25364	2.33566	1.71 (1.25, 2.34)	0.0200594	2.0%	1.05971	1.33606
C4orf45	1	0.000764755	1.79071	1.27544	2.51414	1.79 (1.28, 2.51)	0.0208916	2.1%	1.05971	1.33508
C1orf198	1	0.000803782	1.7992	1.27617	2.53659	1.80 (1.28, 2.54)	0.0211554	2.1%	1.05971	1.3334
MORC2	1	0.000833522	1.86034	1.29258	2.67747	1.86 (1.29, 2.68)	0.0215955	2.2%	1.05971	1.33109
KRT4	1	0.00047149	1.54976	1.2123	1.98116	1.55 (1.21, 1.98)	0.0157059	1.6%	1.05971	1.33093
SC4MOL	1	0.000437147	1.50711	1.1991	1.89423	1.51 (1.20, 1.89)	0.0148105	1.5%	1.05971	1.32392
INHBE	1	0.000208267	1.3671	1.15887	1.61275	1.37 (1.16, 1.61)	0.00900514	0.9%	1.05971	1.28613
FBXO8	-1	0.000806276	0.562357	0.401589	0.787487	0.56 (0.40, 0.79)	0.0211554	2.1%	1.05866	1.3519
C16orf71	-1	0.000979549	0.50748	0.33905	0.75958	0.51 (0.34, 0.76)	0.0243171	2.4%	1.05866	1.34252
SLC40A1	-1	0.00100606	0.505978	0.33714	0.75937	0.51 (0.34, 0.76)	0.0245719	2.5%	1.05866	1.34131
LDLR	1	0.000708045	1.69834	1.24995	2.30757	1.70 (1.25, 2.31)	0.019926	2.0%	1.05866	1.33584
BCAS3	1	0.000602033	1.60153	1.22372	2.09597	1.60 (1.22, 2.10)	0.0179894	1.8%	1.05866	1.33289
POLDIP3	1	0.000528218	1.54661	1.20862	1.97912	1.55 (1.21, 1.98)	0.0168231	1.7%	1.05866	1.32804
RPS3	1	0.000337452	1.43812	1.17901	1.75416	1.44 (1.18, 1.75)	0.0123587	1.2%	1.05866	1.30898
CDCA8	1	0.00135578	2.59402	1.44787	4.6475	2.59 (1.45, 4.65)	0.0292216	2.9%	1.05866	1.26672
ANKRD30A	-1	0.000861337	0.554376	0.391848	0.784317	0.55 (0.39, 0.78)	0.0221841	2.2%	1.0576	1.35011
CNTNAP1	-1	0.000689153	0.604135	0.451583	0.80822	0.60 (0.45, 0.81)	0.0195205	2.0%	1.0576	1.35005
TMEM5	-1	0.000852491	0.564882	0.403823	0.790176	0.56 (0.40, 0.79)	0.0220432	2.2%	1.0576	1.35
TMPRSS11E	1	0.000771096	1.71842	1.25341	2.35595	1.72 (1.25, 2.36)	0.0209334	2.1%	1.0576	1.334
COL11A2	1	0.00025518	1.3716	1.15792	1.6247	1.37 (1.16, 1.62)	0.0103482	1.0%	1.0576	1.28635
VILL	-1	0.000741792	0.597641	0.44316	0.805972	0.60 (0.44, 0.81)	0.0205654	2.1%	1.05654	1.3496
MATN3	-1	0.000797381	0.589801	0.433213	0.802988	0.59 (0.43, 0.80)	0.0211554	2.1%	1.05654	1.3491
RTN4RL1	-1	0.000608443	0.634245	0.488868	0.822854	0.63 (0.49, 0.82)	0.0180578	1.8%	1.05654	1.34326
PRDX6	1	0.000780619	1.70087	1.24767	2.31869	1.70 (1.25, 2.32)	0.0210172	2.1%	1.05654	1.33308
OSBP2	1	0.000812952	1.7054	1.24775	2.33092	1.71 (1.25, 2.33)	0.0212736	2.1%	1.05654	1.33203
PI3	1	0.000476303	1.48881	1.19091	1.86123	1.49 (1.19, 1.86)	0.0157706	1.6%	1.05654	1.31814
CALCOCO2	1	0.000196969	1.33124	1.14509	1.54766	1.33 (1.15, 1.55)	0.00871874	0.9%	1.05654	1.26869
IPMK	1	0.00077886	1.66631	1.23711	2.24441	1.67 (1.24, 2.24)	0.0210172	2.1%	1.05548	1.33157
LOC100128788	-1	0.00118115	0.481759	0.30986	0.749021	0.48 (0.31, 0.75)	0.0271539	2.7%	1.05548	1.3305
PRKD1	1	0.000548992	1.5021	1.19256	1.89199	1.50 (1.19, 1.89)	0.0170857	1.7%	1.05548	1.31865
LIN28A	1	0.000535605	1.4965	1.19115	1.88012	1.50 (1.19, 1.88)	0.0169756	1.7%	1.05548	1.31786
MKI67	1	0.001246	2.14677	1.35002	3.41372	2.15 (1.35, 3.41)	0.0279559	2.8%	1.05548	1.30053
TAX1BP1	1	0.000335077	1.38905	1.16072	1.6623	1.39 (1.16, 1.66)	0.0123587	1.2%	1.05548	1.29107
TRIM10	1	0.000210243	1.3293	1.14354	1.54524	1.33 (1.14, 1.55)	0.00905914	0.9%	1.05548	1.26721
PALM	-1	0.000885604	0.589487	0.431678	0.804988	0.59 (0.43, 0.80)	0.0227195	2.3%	1.05443	1.34617
TMEM127	-1	0.000890354	0.590701	0.433031	0.80578	0.59 (0.43, 0.81)	0.0227966	2.3%	1.05443	1.34582
FBXO36	-1	0.000983445	0.558563	0.395032	0.789789	0.56 (0.40, 0.79)	0.0243216	2.4%	1.05443	1.3457
C20orf132	-1	0.00106845	0.528745	0.360961	0.774519	0.53 (0.36, 0.77)	0.025627	2.6%	1.05443	1.34186
C6orf155	-1	0.00109271	0.531182	0.363357	0.776521	0.53 (0.36, 0.78)	0.0259133	2.6%	1.05443	1.34127
YWHAE	-1	0.00111571	0.523312	0.354531	0.772445	0.52 (0.35, 0.77)	0.0262503	2.6%	1.05443	1.33977
TRPV1	-1	0.00116617	0.512481	0.342322	0.767223	0.51 (0.34, 0.77)	0.0270477	2.7%	1.05443	1.33676
RASGEF1C	1	0.00078288	1.62871	1.22525	2.16502	1.63 (1.23, 2.17)	0.0210347	2.1%	1.05443	1.32889
FBXO22	1	0.000970814	1.78931	1.26636	2.52821	1.79 (1.27, 2.53)	0.0242388	2.4%	1.05443	1.32718
ACTL8	1	0.000978531	1.78343	1.26437	2.51557	1.78 (1.26, 2.52)	0.0243171	2.4%	1.05443	1.32697
CASK	1	0.00100719	1.80873	1.27051	2.57495	1.81 (1.27, 2.57)	0.0245719	2.5%	1.05443	1.32566
NUP155	1	0.00100456	1.81751	1.2731	2.59471	1.82 (1.27, 2.59)	0.0245719	2.5%	1.05443	1.32559
ACCN5	1	0.00105272	1.87753	1.28798	2.73695	1.88 (1.29, 2.74)	0.0254562	2.5%	1.05443	1.32221
OPN3	1	0.00107832	1.89403	1.29148	2.77768	1.89 (1.29, 2.78)	0.0257416	2.6%	1.05443	1.3207
PYGO1	-1	0.000933796	0.585736	0.426717	0.804015	0.59 (0.43, 0.80)	0.0235851	2.4%	1.05338	1.34517
ZNF597	-1	0.000903344	0.593641	0.436298	0.807725	0.59 (0.44, 0.81)	0.0230388	2.3%	1.05338	1.34492
NUBP1	-1	0.000937501	0.588304	0.429654	0.805535	0.59 (0.43, 0.81)	0.0235875	2.4%	1.05338	1.3447
CASC1	-1	0.000936736	0.590567	0.432298	0.806779	0.59 (0.43, 0.81)	0.0235875	2.4%	1.05338	1.34438
ZFP28	-1	0.000981399	0.581312	0.421025	0.802623	0.58 (0.42, 0.80)	0.0243171	2.4%	1.05338	1.34424
ZNF862	-1	0.00105257	0.553499	0.388538	0.788499	0.55 (0.39, 0.79)	0.0254562	2.5%	1.05338	1.34351
PACRGL	-1	0.000964235	0.59211	0.433767	0.808254	0.59 (0.43, 0.81)	0.0241207	2.4%	1.05338	1.3433
ZFP3	-1	0.00106959	0.560555	0.396294	0.792902	0.56 (0.40, 0.79)	0.025627	2.6%	1.05338	1.34291
LEKR1	-1	0.00109543	0.554288	0.388948	0.789913	0.55 (0.39, 0.79)	0.0259133	2.6%	1.05338	1.34218
WDR16	-1	0.00115849	0.532077	0.363633	0.778548	0.53 (0.36, 0.78)	0.0269836	2.7%	1.05338	1.33926
SLC25A12	-1	0.00116134	0.532417	0.363975	0.778809	0.53 (0.36, 0.78)	0.0269836	2.7%	1.05338	1.3392
PLA2G16	-1	0.00117135	0.517194	0.34733	0.770131	0.52 (0.35, 0.77)	0.0270717	2.7%	1.05338	1.33725
SYT6	-1	0.00123582	0.511892	0.340984	0.768462	0.51 (0.34, 0.77)	0.027823	2.8%	1.05338	1.3345
IGF2BP1	1	0.000806815	1.6112	1.2189	2.12975	1.61 (1.22, 2.13)	0.0211554	2.1%	1.05338	1.32659
TPTE	1	0.000758552	1.57069	1.20771	2.04277	1.57 (1.21, 2.04)	0.0208916	2.1%	1.05338	1.32365
GPR107	-1	0.00137197	0.463478	0.289405	0.742252	0.46 (0.29, 0.74)	0.0294658	2.9%	1.05338	1.31987
HMGCR	1	0.000609854	1.47941	1.18255	1.85081	1.48 (1.18, 1.85)	0.0180578	1.8%	1.05338	1.31156
FLJ26245	1	0.000549548	1.46097	1.17829	1.81147	1.46 (1.18, 1.81)	0.0170857	1.7%	1.05338	1.30862
IQGAP3	1	0.00126911	2.03116	1.32006	3.12533	2.03 (1.32, 3.13)	0.0283282	2.8%	1.05338	1.30726
PRRG1	1	0.00133567	2.04816	1.32173	3.17382	2.05 (1.32, 3.17)	0.0290685	2.9%	1.05338	1.30415
CKAP2L	1	0.00131915	2.12011	1.3403	3.35364	2.12 (1.34, 3.35)	0.0288533	2.9%	1.05338	1.29997
FLJ46361	1	0.000467876	1.42326	1.16791	1.73443	1.42 (1.17, 1.73)	0.0156654	1.6%	1.05338	1.29964
INTU	-1	0.000791038	0.640242	0.493449	0.830703	0.64 (0.49, 0.83)	0.0210804	2.1%	1.05232	1.33515
HINFP	-1	0.000768103	0.649348	0.50492	0.835088	0.65 (0.50, 0.84)	0.0208956	2.1%	1.05232	1.33199
ZNF358	-1	0.000693963	0.660128	0.519283	0.839174	0.66 (0.52, 0.84)	0.0195719	2.0%	1.05232	1.32893
TCAM1P	1	0.000940114	1.64191	1.22391	2.20266	1.64 (1.22, 2.20)	0.0235933	2.4%	1.05232	1.32486
COX5A	1	0.000669975	1.50535	1.18928	1.90542	1.51 (1.19, 1.91)	0.0191854	1.9%	1.05232	1.31556
C17orf64	1	0.00063311	1.48443	1.18346	1.86193	1.48 (1.18, 1.86)	0.0184124	1.8%	1.05232	1.31208
APOF	1	0.000357244	1.36236	1.14964	1.61445	1.36 (1.15, 1.61)	0.0129176	1.3%	1.05232	1.27905
C14orf135	-1	0.00100818	0.596761	0.438698	0.811775	0.60 (0.44, 0.81)	0.0245719	2.5%	1.05127	1.34126
HHLA3	-1	0.00109474	0.578341	0.416316	0.803424	0.58 (0.42, 0.80)	0.0259133	2.6%	1.05127	1.3412
ATN1	-1	0.00113338	0.56915	0.405364	0.799113	0.57 (0.41, 0.80)	0.0264753	2.6%	1.05127	1.34073
NCOA5	-1	0.00119208	0.554842	0.38855	0.792303	0.55 (0.39, 0.79)	0.0272612	2.7%	1.05127	1.33934
THAP4	-1	0.00122121	0.549344	0.382095	0.7898	0.55 (0.38, 0.79)	0.0277391	2.8%	1.05127	1.3384
TARBP2	-1	0.000916321	0.621133	0.468714	0.823116	0.62 (0.47, 0.82)	0.0233242	2.3%	1.05127	1.33821
ZFP112	-1	0.00123204	0.539985	0.371586	0.784701	0.54 (0.37, 0.78)	0.0278082	2.8%	1.05127	1.33765
REM2	-1	0.000882486	0.631264	0.481351	0.827867	0.63 (0.48, 0.83)	0.0226841	2.3%	1.05127	1.33595
RBBP6	-1	0.00129807	0.529655	0.359587	0.780157	0.53 (0.36, 0.78)	0.0286805	2.9%	1.05127	1.33492
C9orf156	-1	0.00134755	0.515706	0.344003	0.773111	0.52 (0.34, 0.77)	0.0291759	2.9%	1.05127	1.3318
TTC26	-1	0.000762816	0.657606	0.515192	0.839388	0.66 (0.52, 0.84)	0.0208916	2.1%	1.05127	1.32835
GALNT13	1	0.00100862	1.65595	1.22597	2.23674	1.66 (1.23, 2.24)	0.0245719	2.5%	1.05127	1.32366
EPGN	1	0.00110906	1.71066	1.2389	2.36205	1.71 (1.24, 2.36)	0.0261832	2.6%	1.05127	1.32262
PPIA	1	0.000543774	1.41824	1.16344	1.72884	1.42 (1.16, 1.73)	0.0170278	1.7%	1.05127	1.29593
PIF1	1	0.00155939	2.22104	1.35468	3.64144	2.22 (1.35, 3.64)	0.0316188	3.2%	1.05127	1.28605
GSTA5	1	0.000405719	1.36604	1.14917	1.62384	1.37 (1.15, 1.62)	0.0141277	1.4%	1.05127	1.27942
LOC401242	1	0.000156056	1.26574	1.1202	1.43019	1.27 (1.12, 1.43)	0.00741012	0.7%	1.05127	1.23096
CDK13	1	7.62027e-05	1.22107	1.10603	1.34808	1.22 (1.11, 1.35)	0.00452906	0.5%	1.05127	1.20136
TLR3	-1	0.00112704	0.586794	0.425751	0.808752	0.59 (0.43, 0.81)	0.0263744	2.6%	1.05022	1.33944
LOC386758	-1	0.00105693	0.602437	0.444829	0.815886	0.60 (0.44, 0.82)	0.0254637	2.5%	1.05022	1.3389
TTC23L	-1	0.00123303	0.570434	0.40581	0.801841	0.57 (0.41, 0.80)	0.0278082	2.8%	1.05022	1.33795
PNPLA4	-1	0.00129522	0.54718	0.378955	0.790084	0.55 (0.38, 0.79)	0.0286805	2.9%	1.05022	1.33628
LRRC48	-1	0.00131685	0.544728	0.37602	0.789131	0.54 (0.38, 0.79)	0.0288533	2.9%	1.05022	1.33558
AGTR1	-1	0.00152954	0.49668	0.322186	0.765678	0.50 (0.32, 0.77)	0.0313915	3.1%	1.05022	1.32354
CBFB	1	0.00103717	1.65183	1.22385	2.22946	1.65 (1.22, 2.23)	0.0251735	2.5%	1.05022	1.32265
MTNR1A	1	0.00112227	1.70859	1.23789	2.35826	1.71 (1.24, 2.36)	0.0263098	2.6%	1.05022	1.32221
LOC100130015	1	0.000973928	1.5987	1.20968	2.11283	1.60 (1.21, 2.11)	0.0242701	2.4%	1.05022	1.32057
MYBL2	1	0.00130724	1.82476	1.26455	2.63315	1.82 (1.26, 2.63)	0.0287884	2.9%	1.05022	1.3161
CLTC	1	0.000745682	1.49094	1.18207	1.88051	1.49 (1.18, 1.88)	0.0206295	2.1%	1.05022	1.3105
NBPF1	-1	0.00126021	0.576482	0.412478	0.805696	0.58 (0.41, 0.81)	0.028226	2.8%	1.04917	1.33692
ZBTB26	-1	0.00122592	0.587122	0.425121	0.810855	0.59 (0.43, 0.81)	0.0277917	2.8%	1.04917	1.33685
SEPSECS	-1	0.00122147	0.590886	0.429552	0.812815	0.59 (0.43, 0.81)	0.0277391	2.8%	1.04917	1.33652
ZNF420	-1	0.00132415	0.567296	0.40135	0.801856	0.57 (0.40, 0.80)	0.0289144	2.9%	1.04917	1.33573
LOC389765	-1	0.00134251	0.557277	0.389824	0.79666	0.56 (0.39, 0.80)	0.0291204	2.9%	1.04917	1.33532
TRNP1	-1	0.00109398	0.619321	0.464526	0.825698	0.62 (0.46, 0.83)	0.0259133	2.6%	1.04917	1.33418
GALNTL1	-1	0.00138868	0.536947	0.366744	0.786142	0.54 (0.37, 0.79)	0.0297268	3.0%	1.04917	1.33314
RBM24	-1	0.00141751	0.541722	0.371758	0.789391	0.54 (0.37, 0.79)	0.0300485	3.0%	1.04917	1.33277
MRPL54	-1	0.00150801	0.520245	0.34747	0.778931	0.52 (0.35, 0.78)	0.0311307	3.1%	1.04917	1.32819
C9orf102	-1	0.00152332	0.499644	0.325356	0.767295	0.50 (0.33, 0.77)	0.0313747	3.1%	1.04917	1.3243
IARS2	1	0.00118798	1.6789	1.22737	2.29655	1.68 (1.23, 2.30)	0.0272612	2.7%	1.04917	1.31973
C21orf29	1	0.00126403	1.74319	1.24344	2.44378	1.74 (1.24, 2.44)	0.0282631	2.8%	1.04917	1.31861
PABPC1	1	0.00112211	1.62163	1.2124	2.16899	1.62 (1.21, 2.17)	0.0263098	2.6%	1.04917	1.3186
C16orf61	1	0.00128881	1.78103	1.2532	2.53119	1.78 (1.25, 2.53)	0.0286212	2.9%	1.04917	1.31761
PPP1CB	1	0.00130736	1.74689	1.24321	2.45464	1.75 (1.24, 2.45)	0.0287884	2.9%	1.04917	1.31747
CYP19A1	1	0.00131868	1.7533	1.24466	2.4698	1.75 (1.24, 2.47)	0.0288533	2.9%	1.04917	1.31714
BTG3	1	0.00134171	1.78808	1.25353	2.55057	1.79 (1.25, 2.55)	0.0291204	2.9%	1.04917	1.31608
KYNU	1	0.000833126	1.4848	1.17754	1.87223	1.48 (1.18, 1.87)	0.0215955	2.2%	1.04917	1.30707
IL1F10	1	0.000806464	1.4716	1.17392	1.84476	1.47 (1.17, 1.84)	0.0211554	2.1%	1.04917	1.30471
SHCBP1	1	0.00155537	1.94107	1.28712	2.92726	1.94 (1.29, 2.93)	0.0315863	3.2%	1.04917	1.30445
EXOC3L	1	0.00157609	2.02542	1.30743	3.13768	2.03 (1.31, 3.14)	0.0318353	3.2%	1.04917	1.29888
MAGEA12	1	0.000281529	1.28895	1.12394	1.47819	1.29 (1.12, 1.48)	0.0110474	1.1%	1.04917	1.24271
HYDIN	-1	0.00129795	0.584792	0.421717	0.810926	0.58 (0.42, 0.81)	0.0286805	2.9%	1.04812	1.33533
C9orf43	-1	0.00119852	0.603487	0.444587	0.81918	0.60 (0.44, 0.82)	0.0273605	2.7%	1.04812	1.33516
NCBP1	-1	0.00135613	0.571027	0.405312	0.804495	0.57 (0.41, 0.80)	0.0292216	2.9%	1.04812	1.33483
ERBB4	-1	0.00131386	0.586549	0.423608	0.812164	0.59 (0.42, 0.81)	0.0288533	2.9%	1.04812	1.33479
ZNF610	-1	0.00128091	0.598758	0.438205	0.818136	0.60 (0.44, 0.82)	0.0284942	2.8%	1.04812	1.33402
IFT88	-1	0.00140279	0.56956	0.403211	0.804538	0.57 (0.40, 0.80)	0.0299014	3.0%	1.04812	1.33376
UNC5B	-1	0.00117431	0.613915	0.457224	0.824305	0.61 (0.46, 0.82)	0.0270922	2.7%	1.04812	1.33361
DNAJA1	-1	0.00107452	0.643655	0.49428	0.838172	0.64 (0.49, 0.84)	0.0256979	2.6%	1.04812	1.32699
PPM1M	-1	0.000929062	0.666972	0.524799	0.847662	0.67 (0.52, 0.85)	0.0235771	2.4%	1.04812	1.31997
SRP9	1	0.00118066	1.64249	1.21697	2.21678	1.64 (1.22, 2.22)	0.0271539	2.7%	1.04812	1.31842
BIRC6	1	0.00124241	1.67879	1.22581	2.29915	1.68 (1.23, 2.30)	0.0279232	2.8%	1.04812	1.31835
USP9X	1	0.00140249	1.73465	1.23717	2.43217	1.73 (1.24, 2.43)	0.0299014	3.0%	1.04812	1.31515
FBN3	1	0.000998771	1.55329	1.19494	2.01911	1.55 (1.19, 2.02)	0.0245719	2.5%	1.04812	1.31491
CEP72	1	0.00145945	1.81744	1.25799	2.62568	1.82 (1.26, 2.63)	0.030639	3.1%	1.04812	1.31233
C14orf105	1	0.00158832	1.89656	1.27483	2.82149	1.90 (1.27, 2.82)	0.0320067	3.2%	1.04812	1.30596
CRNN	1	0.000789381	1.45181	1.16779	1.80489	1.45 (1.17, 1.80)	0.0210804	2.1%	1.04812	1.30019
DET1	-1	0.000618527	0.716521	0.59203	0.86719	0.72 (0.59, 0.87)	0.0182731	1.8%	1.04812	1.29495
C17orf102	1	0.000181996	1.24275	1.10907	1.39255	1.24 (1.11, 1.39)	0.00830946	0.8%	1.04812	1.21481
ARPP19	1	0.000140299	1.23069	1.10597	1.36946	1.23 (1.11, 1.37)	0.00696587	0.7%	1.04812	1.20701
DCHS1	-1	0.00147924	0.560611	0.392364	0.801002	0.56 (0.39, 0.80)	0.030856	3.1%	1.04707	1.33205
LOC100129046	-1	0.00150599	0.56408	0.396067	0.803364	0.56 (0.40, 0.80)	0.0311307	3.1%	1.04707	1.33145
CCNB2	1	0.00140828	1.72157	1.2334	2.40296	1.72 (1.23, 2.40)	0.0299014	3.0%	1.04707	1.31501
C10orf79	-1	0.00140825	0.586686	0.422906	0.813894	0.59 (0.42, 0.81)	0.0299014	3.0%	1.04603	1.33262
PHF2	-1	0.00149185	0.577416	0.411445	0.810337	0.58 (0.41, 0.81)	0.0310201	3.1%	1.04603	1.33144
MLF1IP	1	0.00175043	1.95457	1.28462	2.97389	1.95 (1.28, 2.97)	0.0342845	3.4%	1.04603	1.29898
C22orf9	-1	0.00145717	0.586659	0.422446	0.814706	0.59 (0.42, 0.81)	0.030639	3.1%	1.04498	1.33155
USP28	-1	0.00142918	0.597221	0.435045	0.819853	0.60 (0.44, 0.82)	0.0302468	3.0%	1.04498	1.33099
TMEM229B	-1	0.00146708	0.593848	0.430755	0.81869	0.59 (0.43, 0.82)	0.0306828	3.1%	1.04498	1.33061
MUM1L1	-1	0.00140447	0.607405	0.447302	0.824814	0.61 (0.45, 0.82)	0.0299014	3.0%	1.04498	1.32993
PARP11	-1	0.00163994	0.556312	0.386178	0.801399	0.56 (0.39, 0.80)	0.032546	3.3%	1.04498	1.32837
MKL2	-1	0.00178118	0.530351	0.356274	0.789483	0.53 (0.36, 0.79)	0.0347144	3.5%	1.04498	1.32323
TOR1A	-1	0.00185749	0.508742	0.332395	0.778647	0.51 (0.33, 0.78)	0.0353057	3.5%	1.04498	1.31822
KDELR2	1	0.00150802	1.69567	1.22372	2.34963	1.70 (1.22, 2.35)	0.0311307	3.1%	1.04498	1.31256
MICAL3	1	0.00153568	1.70968	1.2269	2.38243	1.71 (1.23, 2.38)	0.0314019	3.1%	1.04498	1.31209
HEATR3	1	0.00155454	1.72555	1.23076	2.41924	1.73 (1.23, 2.42)	0.0315863	3.2%	1.04498	1.31171
UBA6	1	0.00119022	1.53883	1.18576	1.99703	1.54 (1.19, 2.00)	0.0272612	2.7%	1.04498	1.30883
C5orf22	1	0.00164001	1.81981	1.25362	2.64169	1.82 (1.25, 2.64)	0.032546	3.3%	1.04498	1.30798
KCNK5	1	0.00116117	1.52447	1.18202	1.96612	1.52 (1.18, 1.97)	0.0269836	2.7%	1.04498	1.30736
SOX8	1	0.000931789	1.45533	1.16541	1.81739	1.46 (1.17, 1.82)	0.02358	2.4%	1.04498	1.29822
BZRAP1	-1	0.00160334	0.581004	0.414663	0.814073	0.58 (0.41, 0.81)	0.0322098	3.2%	1.04394	1.32891
MAP7D1	-1	0.00168753	0.567993	0.399045	0.80847	0.57 (0.40, 0.81)	0.0333371	3.3%	1.04394	1.32757
ZNF799	-1	0.00179649	0.540612	0.367445	0.795389	0.54 (0.37, 0.80)	0.034805	3.5%	1.04394	1.32404
KDM4B	-1	0.00182337	0.527818	0.353196	0.788774	0.53 (0.35, 0.79)	0.0350141	3.5%	1.04394	1.32202
NCRNA00094	1	0.00148444	1.63904	1.20847	2.22304	1.64 (1.21, 2.22)	0.0309152	3.1%	1.04394	1.31151
C8orf75	1	0.00145416	1.62357	1.20476	2.18798	1.62 (1.20, 2.19)	0.0306265	3.1%	1.04394	1.31135
PIGA	1	0.00161129	1.71096	1.22544	2.38884	1.71 (1.23, 2.39)	0.0322703	3.2%	1.04394	1.3105
HMGCS1	1	0.00106934	1.46979	1.16696	1.8512	1.47 (1.17, 1.85)	0.025627	2.6%	1.04394	1.29904
MIP	1	0.000829718	1.39488	1.1476	1.69546	1.39 (1.15, 1.70)	0.0215826	2.2%	1.04394	1.28227
BBS5	-1	0.00154677	0.600725	0.438179	0.82357	0.60 (0.44, 0.82)	0.031559	3.2%	1.04289	1.32814
MSRA	-1	0.00153135	0.606178	0.444763	0.826174	0.61 (0.44, 0.83)	0.0313915	3.1%	1.04289	1.32763
RBM19	-1	0.00171073	0.577598	0.409883	0.813937	0.58 (0.41, 0.81)	0.0337443	3.4%	1.04289	1.32693
AMDHD1	-1	0.00153667	0.609793	0.44902	0.82813	0.61 (0.45, 0.83)	0.0314019	3.1%	1.04289	1.32692
DNAH6	-1	0.00146724	0.62059	0.462535	0.832653	0.62 (0.46, 0.83)	0.0306828	3.1%	1.04289	1.32606
LRP2	-1	0.00181324	0.551425	0.379359	0.801536	0.55 (0.38, 0.80)	0.0349652	3.5%	1.04289	1.32455
C9orf89	-1	0.00198474	0.515443	0.338662	0.784503	0.52 (0.34, 0.78)	0.0370768	3.7%	1.04289	1.31681
PRR11	1	0.00159233	1.67505	1.21607	2.30727	1.68 (1.22, 2.31)	0.0320379	3.2%	1.04289	1.31048
HOXB9	1	0.00150909	1.61369	1.20073	2.16866	1.61 (1.20, 2.17)	0.0311307	3.1%	1.04289	1.30971
SMPDL3A	1	0.00123104	1.51642	1.17802	1.95204	1.52 (1.18, 1.95)	0.0278082	2.8%	1.04289	1.3048
PRAMEF11	1	0.00121896	1.48815	1.16957	1.8935	1.49 (1.17, 1.89)	0.0277391	2.8%	1.04289	1.30016
IFT74	-1	0.00176593	0.584349	0.417278	0.818311	0.58 (0.42, 0.82)	0.0344789	3.4%	1.04185	1.32558
WFS1	-1	0.00150285	0.624196	0.466591	0.835038	0.62 (0.47, 0.84)	0.0311307	3.1%	1.04185	1.32457
LOC389033	-1	0.00186357	0.55649	0.384681	0.805033	0.56 (0.38, 0.81)	0.0353698	3.5%	1.04185	1.32384
CELA2B	-1	0.00188498	0.561685	0.390398	0.808125	0.56 (0.39, 0.81)	0.0356725	3.6%	1.04185	1.32364
B3GNT8	-1	0.00192661	0.553305	0.380648	0.804276	0.55 (0.38, 0.80)	0.0362719	3.6%	1.04185	1.32247
NUP93	1	0.00156896	1.62613	1.20297	2.19814	1.63 (1.20, 2.20)	0.0317636	3.2%	1.04185	1.30925
LRP12	1	0.00157738	1.60419	1.1966	2.15062	1.60 (1.20, 2.15)	0.0318353	3.2%	1.04185	1.30785
GALNT14	1	0.0018377	1.76308	1.23405	2.51891	1.76 (1.23, 2.52)	0.035083	3.5%	1.04185	1.30543
COX4I1	1	0.00183764	1.77995	1.23841	2.55829	1.78 (1.24, 2.56)	0.035083	3.5%	1.04185	1.30502
PCOLCE	-1	0.00116919	0.688179	0.549177	0.862362	0.69 (0.55, 0.86)	0.0270695	2.7%	1.04185	1.30458
MEMO1	1	0.00217459	2.04762	1.2949	3.23792	2.05 (1.29, 3.24)	0.0393853	3.9%	1.04185	1.28405
RAD52	-1	0.00182629	0.58429	0.416764	0.819156	0.58 (0.42, 0.82)	0.0350186	3.5%	1.04081	1.32448
SYNPO2L	-1	0.00165225	0.615069	0.454406	0.832536	0.62 (0.45, 0.83)	0.0326894	3.3%	1.04081	1.32389
CLRN1	-1	0.00181108	0.590806	0.424471	0.82232	0.59 (0.42, 0.82)	0.0349652	3.5%	1.03977	1.32432
MED16	-1	0.00189932	0.586492	0.418801	0.821327	0.59 (0.42, 0.82)	0.03584	3.6%	1.03977	1.32308
SERPINF1	-1	0.00192776	0.583152	0.414718	0.819995	0.58 (0.41, 0.82)	0.0362719	3.6%	1.03977	1.32275
GALC	-1	0.00180391	0.606833	0.443433	0.830445	0.61 (0.44, 0.83)	0.034897	3.5%	1.03977	1.32268
LPPR2	-1	0.00172429	0.61527	0.4541	0.833644	0.62 (0.45, 0.83)	0.0339604	3.4%	1.03977	1.32263
PRR25	-1	0.00181547	0.609261	0.446241	0.831836	0.61 (0.45, 0.83)	0.0349652	3.5%	1.03977	1.32213
ZNF564	-1	0.00198311	0.564902	0.393361	0.81125	0.56 (0.39, 0.81)	0.0370768	3.7%	1.03977	1.32194
ACSM5	-1	0.00205439	0.562385	0.390017	0.810931	0.56 (0.39, 0.81)	0.0378901	3.8%	1.03977	1.32061
LOC100288730	-1	0.00207468	0.547804	0.373476	0.803504	0.55 (0.37, 0.80)	0.0381957	3.8%	1.03977	1.31935
BDNF_AS1	-1	0.00164697	0.639728	0.48438	0.844899	0.64 (0.48, 0.84)	0.0326345	3.3%	1.03977	1.31803
AMN1	-1	0.00217885	0.524242	0.346868	0.792317	0.52 (0.35, 0.79)	0.0394063	3.9%	1.03977	1.3146
NME1_NME2	1	0.00160892	1.58854	1.19153	2.11783	1.59 (1.19, 2.12)	0.0322703	3.2%	1.03977	1.30621
SGOL2	1	0.00176645	1.62158	1.1977	2.19548	1.62 (1.20, 2.20)	0.0344789	3.4%	1.03977	1.3055
TECTA	-1	0.00137001	0.681285	0.538608	0.861756	0.68 (0.54, 0.86)	0.0294658	2.9%	1.03977	1.30541
CENPI	1	0.00200314	1.76029	1.2297	2.51981	1.76 (1.23, 2.52)	0.0373138	3.7%	1.03977	1.30238
ADM2	1	0.00127454	1.45961	1.15963	1.83719	1.46 (1.16, 1.84)	0.0284008	2.8%	1.03977	1.29343
LOC100130581	-1	0.00105557	0.71915	0.59039	0.875992	0.72 (0.59, 0.88)	0.0254637	2.5%	1.03977	1.2864
SCFD1	1	0.00111085	1.3893	1.14016	1.69287	1.39 (1.14, 1.69)	0.0261832	2.6%	1.03977	1.27633
WFDC12	1	0.00102804	1.37936	1.13837	1.67136	1.38 (1.14, 1.67)	0.0249983	2.5%	1.03977	1.27395
ZNF627	-1	0.00196164	0.590636	0.423205	0.824309	0.59 (0.42, 0.82)	0.0368563	3.7%	1.03873	1.32177
CREBBP	-1	0.00207681	0.563687	0.391346	0.811925	0.56 (0.39, 0.81)	0.0381957	3.8%	1.03873	1.32027
DYNLRB2	-1	0.00183261	0.620695	0.459835	0.837826	0.62 (0.46, 0.84)	0.035083	3.5%	1.03873	1.31985
PCDH12	-1	0.00221735	0.540146	0.364042	0.80144	0.54 (0.36, 0.80)	0.039883	4.0%	1.03873	1.31609
HEATR7A	1	0.00179013	1.61219	1.19466	2.17565	1.61 (1.19, 2.18)	0.0348027	3.5%	1.03873	1.30464
NCALD	1	0.00188018	1.64511	1.20194	2.25169	1.65 (1.20, 2.25)	0.0356334	3.6%	1.03873	1.30447
EIF3E	1	0.00198993	1.71561	1.21846	2.41561	1.72 (1.22, 2.42)	0.0371206	3.7%	1.03873	1.30331
WDR62	1	0.00208293	1.74611	1.22444	2.49005	1.75 (1.22, 2.49)	0.0382544	3.8%	1.03873	1.30128
VSTM2B	1	0.00163065	1.53299	1.17519	1.99972	1.53 (1.18, 2.00)	0.032546	3.3%	1.03873	1.30043
LOC494141	1	0.0015522	1.4981	1.16634	1.92422	1.50 (1.17, 1.92)	0.0315863	3.2%	1.03873	1.29666
SENP5	1	0.0013288	1.43803	1.15194	1.79517	1.44 (1.15, 1.80)	0.0289675	2.9%	1.03873	1.2876
MTIF3	-1	0.00213257	0.583524	0.41377	0.822921	0.58 (0.41, 0.82)	0.038947	3.9%	1.03769	1.31937
DCP1B	-1	0.00223264	0.546815	0.371348	0.805191	0.55 (0.37, 0.81)	0.040048	4.0%	1.03769	1.31653
CNOT1	1	0.00204454	1.66795	1.20494	2.30888	1.67 (1.20, 2.31)	0.0378154	3.8%	1.03769	1.30226
KIAA0226	1	0.00175125	1.55194	1.1785	2.0437	1.55 (1.18, 2.04)	0.0342845	3.4%	1.03769	1.30071
ABCA12	1	0.00216125	1.73647	1.22044	2.4707	1.74 (1.22, 2.47)	0.0392511	3.9%	1.03769	1.30013
MPHOSPH6	1	0.00162686	1.51339	1.16956	1.95832	1.51 (1.17, 1.96)	0.0325323	3.3%	1.03769	1.2979
TRIM15	1	0.00109099	1.36126	1.13125	1.63802	1.36 (1.13, 1.64)	0.0259133	2.6%	1.03769	1.26649
SPRR1B	1	0.000777743	1.29218	1.11275	1.50055	1.29 (1.11, 1.50)	0.0210172	2.1%	1.03769	1.23804
LOC348021	1	0.000629483	1.26248	1.10456	1.44298	1.26 (1.10, 1.44)	0.0183998	1.8%	1.03769	1.22237
KIAA1737	-1	0.0021174	0.590972	0.422555	0.826513	0.59 (0.42, 0.83)	0.0387948	3.9%	1.03666	1.31925
STX1B	-1	0.00215023	0.583483	0.413609	0.823127	0.58 (0.41, 0.82)	0.0391055	3.9%	1.03666	1.31909
ANKAR	-1	0.00200758	0.617877	0.455233	0.838628	0.62 (0.46, 0.84)	0.0373433	3.7%	1.03666	1.31776
TYW3	-1	0.00197028	0.624527	0.463518	0.841464	0.62 (0.46, 0.84)	0.0369654	3.7%	1.03666	1.31703
PRDM4	-1	0.00229502	0.567777	0.394607	0.816941	0.57 (0.39, 0.82)	0.0406627	4.1%	1.03666	1.31684
HEATR2	1	0.00182329	1.54466	1.17522	2.03024	1.54 (1.18, 2.03)	0.0350141	3.5%	1.03666	1.29891
RPL17_C18ORF32	1	0.00225426	1.78279	1.23021	2.58357	1.78 (1.23, 2.58)	0.0403235	4.0%	1.03666	1.29738
FAM131C	1	0.00229854	1.76887	1.2259	2.55234	1.77 (1.23, 2.55)	0.0406699	4.1%	1.03666	1.2971
EPRS	1	0.00236535	1.81488	1.23585	2.66522	1.81 (1.24, 2.67)	0.0411351	4.1%	1.03666	1.29432
LOC285629	1	0.00163913	1.47265	1.15736	1.87382	1.47 (1.16, 1.87)	0.032546	3.3%	1.03666	1.29102
C7orf30	1	0.00146858	1.43131	1.14755	1.78522	1.43 (1.15, 1.79)	0.0306828	3.1%	1.03666	1.28412
C7orf53	1	0.00256683	1.96886	1.26758	3.05811	1.97 (1.27, 3.06)	0.0434167	4.3%	1.03666	1.28236
NUTF2	1	0.00263876	2.02677	1.27887	3.21205	2.03 (1.28, 3.21)	0.0442323	4.4%	1.03666	1.27726
RCHY1	1	0.00138246	1.39571	1.13779	1.7121	1.40 (1.14, 1.71)	0.0296422	3.0%	1.03666	1.27516
LYPD2	1	0.00134954	1.39044	1.13662	1.70095	1.39 (1.14, 1.70)	0.0291759	2.9%	1.03666	1.27387
ETFDH	-1	0.00230326	0.577907	0.406189	0.822221	0.58 (0.41, 0.82)	0.0406758	4.1%	1.03562	1.31684
DEGS2	-1	0.00231302	0.583816	0.412975	0.825331	0.58 (0.41, 0.83)	0.0407604	4.1%	1.03562	1.31661
UBXN11	-1	0.00233197	0.58241	0.411227	0.824852	0.58 (0.41, 0.82)	0.0409285	4.1%	1.03562	1.31636
RGS12	-1	0.00204249	0.623065	0.461268	0.841615	0.62 (0.46, 0.84)	0.0378154	3.8%	1.03562	1.3163
TBCEL	-1	0.0017395	0.671083	0.522824	0.861384	0.67 (0.52, 0.86)	0.0342085	3.4%	1.03562	1.30542
NDUFA12	-1	0.00179649	0.672513	0.524241	0.86272	0.67 (0.52, 0.86)	0.034805	3.5%	1.03562	1.30412
SLC43A1	-1	0.0026689	0.509028	0.327622	0.790879	0.51 (0.33, 0.79)	0.0444506	4.4%	1.03562	1.30365
RHOV	1	0.00205284	1.60586	1.18826	2.17022	1.61 (1.19, 2.17)	0.0378901	3.8%	1.03562	1.30022
PVRL4	1	0.00236267	1.76428	1.22355	2.54399	1.76 (1.22, 2.54)	0.0411351	4.1%	1.03562	1.29621
CENPF	1	0.00267221	2.0132	1.27514	3.17845	2.01 (1.28, 3.18)	0.0444506	4.4%	1.03562	1.27766
CBX3	1	0.00143188	1.39679	1.13739	1.71535	1.40 (1.14, 1.72)	0.0302549	3.0%	1.03562	1.27495
HDGFRP2	-1	0.00247092	0.577843	0.405114	0.824219	0.58 (0.41, 0.82)	0.0423781	4.2%	1.03458	1.31439
SORBS3	-1	0.00223273	0.619644	0.455925	0.842153	0.62 (0.46, 0.84)	0.040048	4.0%	1.03458	1.31433
CCDC92	-1	0.00246802	0.56963	0.395688	0.820036	0.57 (0.40, 0.82)	0.0423781	4.2%	1.03458	1.31429
ZBTB34	-1	0.00214361	0.62813	0.466769	0.845274	0.63 (0.47, 0.85)	0.0390429	3.9%	1.03458	1.31391
LOC375190	-1	0.0021183	0.638341	0.479425	0.849934	0.64 (0.48, 0.85)	0.0387948	3.9%	1.03458	1.31187
ZNF142	-1	0.00275233	0.523736	0.342959	0.799802	0.52 (0.34, 0.80)	0.0451507	4.5%	1.03458	1.30522
DROSHA	1	0.00227825	1.67344	1.20221	2.32938	1.67 (1.20, 2.33)	0.0405305	4.1%	1.03458	1.29871
RAB3GAP2	1	0.00221246	1.61501	1.18807	2.19538	1.62 (1.19, 2.20)	0.039883	4.0%	1.03458	1.29835
DNMT3B	1	0.0021438	1.58655	1.18157	2.13033	1.59 (1.18, 2.13)	0.0390429	3.9%	1.03458	1.29787
SLC25A32	1	0.00221742	1.60032	1.18409	2.16284	1.60 (1.18, 2.16)	0.039883	4.0%	1.03458	1.29762
COL20A1	1	0.00217466	1.58709	1.18123	2.13238	1.59 (1.18, 2.13)	0.0393853	3.9%	1.03458	1.29748
TALDO1	1	0.00259872	1.81604	1.23164	2.67771	1.82 (1.23, 2.68)	0.043719	4.4%	1.03458	1.29061
LRP11	1	0.00267643	1.85221	1.23867	2.76965	1.85 (1.24, 2.77)	0.0444642	4.4%	1.03458	1.28766
FBXO5	1	0.00265556	1.89058	1.24793	2.86416	1.89 (1.25, 2.86)	0.0443527	4.4%	1.03458	1.28584
DLGAP5	1	0.00278647	1.93801	1.25607	2.99017	1.94 (1.26, 2.99)	0.0454432	4.5%	1.03458	1.28092
AK7	-1	0.00239785	0.601234	0.432909	0.835007	0.60 (0.43, 0.84)	0.0415818	4.2%	1.03355	1.31446
SIX5	-1	0.00241138	0.601411	0.433039	0.835247	0.60 (0.43, 0.84)	0.0417056	4.2%	1.03355	1.31426
C2orf65	-1	0.00241119	0.605128	0.437455	0.837069	0.61 (0.44, 0.84)	0.0417056	4.2%	1.03355	1.31392
DCDC2	-1	0.00250085	0.588742	0.417607	0.830009	0.59 (0.42, 0.83)	0.042632	4.3%	1.03355	1.31381
ACRBP	-1	0.00252723	0.591856	0.421104	0.831847	0.59 (0.42, 0.83)	0.0429695	4.3%	1.03355	1.31334
TRIM8	-1	0.00255209	0.575122	0.40151	0.823805	0.58 (0.40, 0.82)	0.0432795	4.3%	1.03355	1.31323
ANKRD24	-1	0.00227432	0.623242	0.460025	0.844369	0.62 (0.46, 0.84)	0.0405158	4.1%	1.03355	1.31316
RBKS	-1	0.00259905	0.583661	0.411126	0.828602	0.58 (0.41, 0.83)	0.043719	4.4%	1.03355	1.31261
GJC3	-1	0.00213039	0.660475	0.506875	0.860619	0.66 (0.51, 0.86)	0.038947	3.9%	1.03355	1.30501
ALB	1	0.00227163	1.59661	1.18227	2.15618	1.60 (1.18, 2.16)	0.0405158	4.1%	1.03355	1.29671
GLG1	1	0.00232853	1.59525	1.18104	2.15474	1.60 (1.18, 2.15)	0.0409232	4.1%	1.03355	1.29589
PTCD3	1	0.00248349	1.71601	1.20945	2.43474	1.72 (1.21, 2.43)	0.0424468	4.2%	1.03355	1.29549
ASB18	1	0.00257886	1.73571	1.21268	2.48432	1.74 (1.21, 2.48)	0.0435637	4.4%	1.03355	1.29374
C6orf124	1	0.00259784	1.72398	1.20949	2.45732	1.72 (1.21, 2.46)	0.043719	4.4%	1.03355	1.29372
KIAA1524	1	0.00265823	1.76476	1.21836	2.55622	1.76 (1.22, 2.56)	0.0443527	4.4%	1.03355	1.29177
C19orf76	1	0.0020209	1.49812	1.15903	1.93642	1.50 (1.16, 1.94)	0.0374842	3.7%	1.03355	1.29055
ORC6	1	0.00272522	1.84418	1.2359	2.75185	1.84 (1.24, 2.75)	0.0449885	4.5%	1.03355	1.28735
OGDHL	1	0.00273305	1.84347	1.23559	2.75042	1.84 (1.24, 2.75)	0.0450608	4.5%	1.03355	1.28727
SRP72	1	0.00198434	1.46541	1.15022	1.86697	1.47 (1.15, 1.87)	0.0370768	3.7%	1.03355	1.28557
STRADA	1	0.00185116	1.44183	1.14516	1.81536	1.44 (1.15, 1.82)	0.0352368	3.5%	1.03355	1.28224
KIF15	1	0.00284734	1.91039	1.2487	2.92269	1.91 (1.25, 2.92)	0.0459019	4.6%	1.03355	1.28176
LOC100132707	-1	0.00247298	0.615307	0.449277	0.842695	0.62 (0.45, 0.84)	0.0423781	4.2%	1.03252	1.31192
NEURL4	-1	0.00251227	0.614097	0.447598	0.84253	0.61 (0.45, 0.84)	0.0427708	4.3%	1.03252	1.3116
CD300C	-1	0.00260993	0.602756	0.433506	0.838086	0.60 (0.43, 0.84)	0.0438052	4.4%	1.03252	1.31159
LOC283033	-1	0.00265953	0.59749	0.426997	0.836057	0.60 (0.43, 0.84)	0.0443527	4.4%	1.03252	1.31134
ZNF85	-1	0.00269138	0.591366	0.419616	0.833413	0.59 (0.42, 0.83)	0.0446246	4.5%	1.03252	1.31123
HLA_DQB2	-1	0.00260145	0.609941	0.442117	0.841469	0.61 (0.44, 0.84)	0.043719	4.4%	1.03252	1.31101
RPGRIP1	-1	0.00274555	0.576899	0.402489	0.826885	0.58 (0.40, 0.83)	0.0450961	4.5%	1.03252	1.31066
JKAMP	-1	0.00281604	0.576302	0.401425	0.827362	0.58 (0.40, 0.83)	0.0456793	4.6%	1.03252	1.30974
MRPL33	-1	0.0028102	0.563137	0.386383	0.820748	0.56 (0.39, 0.82)	0.0456413	4.6%	1.03252	1.30923
PHYHD1	-1	0.00286976	0.565996	0.389324	0.82284	0.57 (0.39, 0.82)	0.0461494	4.6%	1.03252	1.30863
CENPV	-1	0.00235453	0.644829	0.486011	0.855544	0.64 (0.49, 0.86)	0.0411036	4.1%	1.03252	1.30736
PNKP	-1	0.00298142	0.546545	0.366825	0.814315	0.55 (0.37, 0.81)	0.0468488	4.7%	1.03252	1.30543
C10orf82	-1	0.00290893	0.532005	0.35114	0.806032	0.53 (0.35, 0.81)	0.0463229	4.6%	1.03252	1.30438
MRPS25	1	0.00232796	1.57384	1.17538	2.10737	1.57 (1.18, 2.11)	0.0409232	4.1%	1.03252	1.29465
CCDC144NL	1	0.00234854	1.56059	1.17155	2.07882	1.56 (1.17, 2.08)	0.0410539	4.1%	1.03252	1.29345
SLC26A6	1	0.00228565	1.54526	1.16832	2.04382	1.55 (1.17, 2.04)	0.0406068	4.1%	1.03252	1.29292
KCNMB2	1	0.00236579	1.54641	1.16752	2.04827	1.55 (1.17, 2.05)	0.0411351	4.1%	1.03252	1.29207
ADAM17	1	0.00275675	1.7271	1.20766	2.46997	1.73 (1.21, 2.47)	0.0451664	4.5%	1.03252	1.29148
TOMM7	1	0.00233888	1.53426	1.16461	2.02125	1.53 (1.16, 2.02)	0.0409397	4.1%	1.03252	1.29125
AHCTF1	1	0.00283385	1.81506	1.2272	2.68454	1.82 (1.23, 2.68)	0.0457975	4.6%	1.03252	1.28724
CDC45	1	0.00283287	1.82259	1.22896	2.70298	1.82 (1.23, 2.70)	0.0457975	4.6%	1.03252	1.28689
RASAL1	1	0.00289127	1.80649	1.22422	2.6657	1.81 (1.22, 2.67)	0.0462108	4.6%	1.03252	1.28685
POLQ	1	0.00298119	1.84396	1.23128	2.76151	1.84 (1.23, 2.76)	0.0468488	4.7%	1.03252	1.28374
ZNF284	-1	0.00174262	0.71687	0.582031	0.882948	0.72 (0.58, 0.88)	0.0342183	3.4%	1.03252	1.28093
KIF14	1	0.00296738	1.90363	1.24494	2.91084	1.90 (1.24, 2.91)	0.0467971	4.7%	1.03252	1.28046
MED13	1	0.00179104	1.39953	1.13334	1.72823	1.40 (1.13, 1.73)	0.0348027	3.5%	1.03252	1.27216
HMX2	1	0.00163307	1.36435	1.12453	1.6553	1.36 (1.12, 1.66)	0.032546	3.3%	1.03252	1.26236
HDGFRP3	-1	0.00286654	0.584735	0.410936	0.83204	0.58 (0.41, 0.83)	0.0461494	4.6%	1.03149	1.30918
DIS3L	-1	0.00300116	0.559742	0.381545	0.821163	0.56 (0.38, 0.82)	0.0469894	4.7%	1.03149	1.30651
PCGF3	-1	0.00241725	0.656941	0.50076	0.861834	0.66 (0.50, 0.86)	0.0417164	4.2%	1.03149	1.30313
FLJ42969	1	0.00237795	1.52322	1.1611	1.99826	1.52 (1.16, 2.00)	0.0412916	4.1%	1.03149	1.28965
ROBO1	1	0.00224251	1.48041	1.15109	1.90393	1.48 (1.15, 1.90)	0.0401683	4.0%	1.03149	1.2854
FAM73A	-1	0.00341971	0.471608	0.285118	0.780077	0.47 (0.29, 0.78)	0.0505714	5.1%	1.03149	1.28363
DEFB112	1	0.00201406	1.42938	1.13941	1.79316	1.43 (1.14, 1.79)	0.0374105	3.7%	1.03149	1.27778
COQ9	1	0.0032396	2.01005	1.26284	3.19936	2.01 (1.26, 3.20)	0.0491553	4.9%	1.03149	1.26957
ANKRD37	1	0.0033342	2.07378	1.27421	3.37509	2.07 (1.27, 3.38)	0.0496442	5.0%	1.03149	1.26372
CRYZ	-1	0.0028999	0.593083	0.420533	0.836433	0.59 (0.42, 0.84)	0.0462921	4.6%	1.03045	1.30863
RAB14	-1	0.00293367	0.595034	0.422656	0.837714	0.60 (0.42, 0.84)	0.0466033	4.7%	1.03045	1.30816
GMPR2	-1	0.00288981	0.607004	0.437077	0.842995	0.61 (0.44, 0.84)	0.0462108	4.6%	1.03045	1.30792
DIO1	-1	0.00278756	0.626499	0.461117	0.851196	0.63 (0.46, 0.85)	0.0454432	4.5%	1.03045	1.30659
CADM4	-1	0.00265364	0.634914	0.472117	0.853848	0.63 (0.47, 0.85)	0.0443527	4.4%	1.03045	1.30644
NRIP3	-1	0.00316592	0.551346	0.371274	0.818754	0.55 (0.37, 0.82)	0.0486359	4.9%	1.03045	1.30365
LOC401431	-1	0.00253668	0.653179	0.495389	0.861227	0.65 (0.50, 0.86)	0.043074	4.3%	1.03045	1.30306
SVIP	-1	0.00233855	0.672783	0.521229	0.868403	0.67 (0.52, 0.87)	0.0409397	4.1%	1.03045	1.29825
SNHG9	1	0.00269292	1.60301	1.17783	2.18167	1.60 (1.18, 2.18)	0.0446246	4.5%	1.03045	1.29175
PRPF31	-1	0.00339813	0.499888	0.314331	0.794986	0.50 (0.31, 0.79)	0.0503664	5.0%	1.03045	1.29147
SLC34A1	1	0.00287948	1.64107	1.18482	2.273	1.64 (1.18, 2.27)	0.0461919	4.6%	1.03045	1.29051
DYNC1LI2	1	0.00294537	1.67617	1.19249	2.35604	1.68 (1.19, 2.36)	0.0466246	4.7%	1.03045	1.28984
USH1G	1	0.00243583	1.51797	1.15894	1.98824	1.52 (1.16, 1.99)	0.0419618	4.2%	1.03045	1.28844
C1orf106	1	0.00330484	1.9376	1.24629	3.01238	1.94 (1.25, 3.01)	0.0494326	4.9%	1.03045	1.27372
TPX2	1	0.00346727	2.06275	1.2694	3.35194	2.06 (1.27, 3.35)	0.0509287	5.1%	1.03045	1.2628
CFHR1	1	0.00144594	1.28962	1.10279	1.50811	1.29 (1.10, 1.51)	0.0305025	3.1%	1.03045	1.2318
ENDOG	-1	0.00297754	0.599856	0.428133	0.840458	0.60 (0.43, 0.84)	0.0468488	4.7%	1.02942	1.30743
TBC1D19	-1	0.00303984	0.586117	0.411667	0.834493	0.59 (0.41, 0.83)	0.0473678	4.7%	1.02942	1.30711
FSTL3	-1	0.00301584	0.601155	0.429481	0.841451	0.60 (0.43, 0.84)	0.0471063	4.7%	1.02942	1.30693
RAB11B	-1	0.00308751	0.586099	0.411411	0.834962	0.59 (0.41, 0.83)	0.0477685	4.8%	1.02942	1.30656
FAM149A	-1	0.00307744	0.600941	0.428923	0.841944	0.60 (0.43, 0.84)	0.047726	4.8%	1.02942	1.30627
TMEM221	-1	0.00308656	0.599956	0.427711	0.841566	0.60 (0.43, 0.84)	0.0477685	4.8%	1.02942	1.30622
GNPDA2	-1	0.00320006	0.570939	0.393325	0.82876	0.57 (0.39, 0.83)	0.0489528	4.9%	1.02942	1.30486
OSCP1	-1	0.00280385	0.645842	0.48484	0.860308	0.65 (0.48, 0.86)	0.0456041	4.6%	1.02942	1.30241
VAMP1	-1	0.00332378	0.546151	0.364718	0.817838	0.55 (0.36, 0.82)	0.0496021	5.0%	1.02942	1.30111
ZNF343	-1	0.00249269	0.671879	0.519231	0.869404	0.67 (0.52, 0.87)	0.0425484	4.3%	1.02942	1.29716
SOST	1	0.00282832	1.56579	1.16655	2.10166	1.57 (1.17, 2.10)	0.0457975	4.6%	1.02942	1.2884
NCOA2	1	0.0028789	1.56917	1.16679	2.11031	1.57 (1.17, 2.11)	0.0461919	4.6%	1.02942	1.28807
ACBD3	1	0.00310853	1.66652	1.1879	2.33799	1.67 (1.19, 2.34)	0.0479801	4.8%	1.02942	1.28798
DFNA5	1	0.00272121	1.53011	1.15863	2.02071	1.53 (1.16, 2.02)	0.0449791	4.5%	1.02942	1.28673
UBE2E2	1	0.00326115	1.77038	1.21005	2.59018	1.77 (1.21, 2.59)	0.0491553	4.9%	1.02942	1.28369
P4HA1	1	0.00247997	1.45878	1.14226	1.863	1.46 (1.14, 1.86)	0.0424422	4.2%	1.02942	1.27947
LOC146880	1	0.00246988	1.45045	1.14007	1.84533	1.45 (1.14, 1.85)	0.0423781	4.2%	1.02942	1.27803
SGOL1	1	0.00337747	1.91699	1.24062	2.9621	1.92 (1.24, 2.96)	0.0501171	5.0%	1.02942	1.27416
FGG	1	0.00220305	1.41346	1.13258	1.76399	1.41 (1.13, 1.76)	0.039789	4.0%	1.02942	1.27225
AIDA	1	0.0023051	1.41666	1.13238	1.7723	1.42 (1.13, 1.77)	0.0406758	4.1%	1.02942	1.27218
RETNLB	1	0.00184757	1.33865	1.11413	1.60842	1.34 (1.11, 1.61)	0.0352198	3.5%	1.02942	1.2512
NAALADL1	-1	0.00322916	0.593898	0.419869	0.840059	0.59 (0.42, 0.84)	0.049145	4.9%	1.0284	1.30489
RG9MTD3	-1	0.00321001	0.604333	0.432319	0.844791	0.60 (0.43, 0.84)	0.0490249	4.9%	1.0284	1.30465
LILRA2	-1	0.00303817	0.622925	0.45551	0.85187	0.62 (0.46, 0.85)	0.0473678	4.7%	1.0284	1.30454
CALCOCO1	-1	0.00300049	0.625567	0.458908	0.85275	0.63 (0.46, 0.85)	0.0469894	4.7%	1.0284	1.30453
LOC728606	-1	0.00327132	0.596015	0.422166	0.841455	0.60 (0.42, 0.84)	0.0491553	4.9%	1.0284	1.30439
C11orf34	-1	0.0032731	0.598427	0.425008	0.842606	0.60 (0.43, 0.84)	0.0491553	4.9%	1.0284	1.30429
ANKMY1	-1	0.00330258	0.593952	0.419588	0.840775	0.59 (0.42, 0.84)	0.0494326	4.9%	1.0284	1.30411
RALGPS1	-1	0.00316428	0.619605	0.450877	0.851474	0.62 (0.45, 0.85)	0.0486359	4.9%	1.0284	1.30371
TEKT3	-1	0.00331053	0.570461	0.392252	0.829634	0.57 (0.39, 0.83)	0.0494611	4.9%	1.0284	1.30357
ZMYND10	-1	0.00320154	0.61915	0.450151	0.851596	0.62 (0.45, 0.85)	0.0489528	4.9%	1.0284	1.30339
NEGR1	-1	0.00335688	0.600267	0.426801	0.844236	0.60 (0.43, 0.84)	0.0498682	5.0%	1.0284	1.30335
OMA1	-1	0.00332928	0.609134	0.437496	0.848108	0.61 (0.44, 0.85)	0.0496276	5.0%	1.0284	1.30311
FAM35A	-1	0.0032617	0.618213	0.448736	0.851697	0.62 (0.45, 0.85)	0.0491553	4.9%	1.0284	1.30291
CD33	-1	0.00343591	0.593259	0.41816	0.841679	0.59 (0.42, 0.84)	0.0507535	5.1%	1.0284	1.30274
LYPD1	-1	0.00349535	0.565917	0.386207	0.829249	0.57 (0.39, 0.83)	0.0511685	5.1%	1.0284	1.30121
LMO2	-1	0.00294466	0.645612	0.483854	0.861449	0.65 (0.48, 0.86)	0.0466246	4.7%	1.0284	1.30112
C4orf32	-1	0.0034569	0.557098	0.376377	0.824595	0.56 (0.38, 0.82)	0.0509238	5.1%	1.0284	1.30084
EPOR	-1	0.00295331	0.650125	0.489436	0.863571	0.65 (0.49, 0.86)	0.0466528	4.7%	1.0284	1.29991
AKD1	-1	0.00354038	0.550076	0.36811	0.821994	0.55 (0.37, 0.82)	0.0517697	5.2%	1.0284	1.29911
LOC100289187	-1	0.00280442	0.661323	0.504232	0.867355	0.66 (0.50, 0.87)	0.0456041	4.6%	1.0284	1.29803
ZNF137P	-1	0.00273832	0.66351	0.507328	0.867773	0.66 (0.51, 0.87)	0.0450908	4.5%	1.0284	1.29791
SETBP1	-1	0.00366237	0.536785	0.352821	0.816669	0.54 (0.35, 0.82)	0.0528433	5.3%	1.0284	1.29583
C12orf35	-1	0.00356	0.518258	0.333117	0.806297	0.52 (0.33, 0.81)	0.0519402	5.2%	1.0284	1.2936
PDE8A	1	0.00295465	1.57719	1.16789	2.12994	1.58 (1.17, 2.13)	0.0466528	4.7%	1.0284	1.28772
VNN3	1	0.00294573	1.56941	1.16603	2.11233	1.57 (1.17, 2.11)	0.0466246	4.7%	1.0284	1.2874
TNFAIP8L3	1	0.00317811	1.66993	1.18778	2.34779	1.67 (1.19, 2.35)	0.0487087	4.9%	1.0284	1.28718
RNF168	1	0.00291714	1.55937	1.16383	2.08934	1.56 (1.16, 2.09)	0.0463971	4.6%	1.0284	1.28707
LOC730441	1	0.00284141	1.54654	1.16145	2.0593	1.55 (1.16, 2.06)	0.045863	4.6%	1.0284	1.28693
IVNS1ABP	1	0.0032153	1.61511	1.17409	2.22177	1.62 (1.17, 2.22)	0.0490484	4.9%	1.0284	1.28639
LRRC69	1	0.00326634	1.63857	1.17913	2.27701	1.64 (1.18, 2.28)	0.0491553	4.9%	1.0284	1.2862
TJP1	1	0.00325158	1.61776	1.1743	2.22869	1.62 (1.17, 2.23)	0.0491553	4.9%	1.0284	1.28607
TARS	1	0.00327638	1.70639	1.19506	2.43649	1.71 (1.20, 2.44)	0.0491553	4.9%	1.0284	1.28556
CHKA	1	0.00326382	1.71462	1.19716	2.45576	1.71 (1.20, 2.46)	0.0491553	4.9%	1.0284	1.28551
RNF19A	1	0.00310618	1.55533	1.16059	2.08434	1.56 (1.16, 2.08)	0.0479801	4.8%	1.0284	1.28495
ZNF132	-1	0.00241839	0.702333	0.558971	0.882464	0.70 (0.56, 0.88)	0.0417164	4.2%	1.0284	1.28394
WBSCR17	1	0.00274508	1.50523	1.1518	1.96713	1.51 (1.15, 1.97)	0.0450961	4.5%	1.0284	1.28386
KIAA1609	1	0.00341146	1.71722	1.19574	2.46612	1.72 (1.20, 2.47)	0.0505067	5.1%	1.0284	1.28378
NKX2_3	1	0.00288716	1.50858	1.15107	1.97711	1.51 (1.15, 1.98)	0.0462108	4.6%	1.0284	1.28292
PHACTR2	1	0.00354855	1.76574	1.20487	2.58768	1.77 (1.20, 2.59)	0.051831	5.2%	1.0284	1.28056
RAD51	1	0.00347306	1.81763	1.21749	2.71361	1.82 (1.22, 2.71)	0.0509564	5.1%	1.0284	1.27894
TLE1	1	0.00347973	1.85018	1.22452	2.7955	1.85 (1.22, 2.80)	0.050997	5.1%	1.0284	1.27705
PODXL2	1	0.0036491	1.83815	1.21935	2.77097	1.84 (1.22, 2.77)	0.0527101	5.3%	1.0284	1.27578
TTK	1	0.00382549	1.94357	1.23887	3.04914	1.94 (1.24, 3.05)	0.0539506	5.4%	1.0284	1.267
KIR3DL1	1	0.00229284	1.3904	1.12496	1.71846	1.39 (1.12, 1.72)	0.0406627	4.1%	1.0284	1.2654
FAM38B	-1	0.00389088	0.431206	0.243592	0.763318	0.43 (0.24, 0.76)	0.0542751	5.4%	1.0284	1.26495
UQCRB	1	0.00391897	2.01284	1.25137	3.23769	2.01 (1.25, 3.24)	0.0544404	5.4%	1.0284	1.26101
GPR78	1	0.00189903	1.30054	1.10179	1.53515	1.30 (1.10, 1.54)	0.03584	3.6%	1.0284	1.2346
ECEL1	1	0.00152903	1.25038	1.08899	1.43568	1.25 (1.09, 1.44)	0.0313915	3.1%	1.0284	1.20993
CLPTM1	-1	0.00357314	0.598731	0.424009	0.84545	0.60 (0.42, 0.85)	0.0520737	5.2%	1.02737	1.30125
BAI2	-1	0.00357806	0.600779	0.426416	0.846438	0.60 (0.43, 0.85)	0.0520874	5.2%	1.02737	1.30113
LRRC50	-1	0.00372326	0.570877	0.390878	0.833764	0.57 (0.39, 0.83)	0.0531929	5.3%	1.02737	1.29917
C9orf130	-1	0.00370686	0.566934	0.386436	0.83174	0.57 (0.39, 0.83)	0.053133	5.3%	1.02737	1.29904
RPGR	-1	0.00367568	0.558254	0.37671	0.827288	0.56 (0.38, 0.83)	0.0528557	5.3%	1.02737	1.29857
RIPK3	-1	0.00327878	0.645484	0.482123	0.864196	0.65 (0.48, 0.86)	0.0491553	4.9%	1.02737	1.29816
DYX1C1	-1	0.00317009	0.656027	0.495811	0.868015	0.66 (0.50, 0.87)	0.0486427	4.9%	1.02737	1.29644
P2RX4	-1	0.00377382	0.536946	0.352518	0.81786	0.54 (0.35, 0.82)	0.0537388	5.4%	1.02737	1.29463
TIGD7	-1	0.00386133	0.537306	0.352546	0.818895	0.54 (0.35, 0.82)	0.0542164	5.4%	1.02737	1.29375
NSMCE1	-1	0.00397664	0.518604	0.331719	0.810778	0.52 (0.33, 0.81)	0.0549492	5.5%	1.02737	1.28901
LRRC49	-1	0.00400397	0.518303	0.331284	0.810899	0.52 (0.33, 0.81)	0.0551076	5.5%	1.02737	1.28865
ATP2A2	1	0.00325349	1.59556	1.16887	2.17801	1.60 (1.17, 2.18)	0.0491553	4.9%	1.02737	1.28547
POLR2D	-1	0.00276981	0.694341	0.546763	0.881753	0.69 (0.55, 0.88)	0.0452981	4.5%	1.02737	1.28532
MDGA2	1	0.00299942	1.51062	1.15037	1.98367	1.51 (1.15, 1.98)	0.0469894	4.7%	1.02737	1.28213
ESRP2	1	0.00358533	1.74349	1.19938	2.53444	1.74 (1.20, 2.53)	0.052135	5.2%	1.02737	1.28104
CENPN	1	0.00367942	1.72672	1.19437	2.49634	1.73 (1.19, 2.50)	0.0528557	5.3%	1.02737	1.28062
BANP	1	0.00306928	1.50013	1.14692	1.96211	1.50 (1.15, 1.96)	0.047656	4.8%	1.02737	1.28034
SLC3A2	1	0.00375823	1.75921	1.20058	2.57776	1.76 (1.20, 2.58)	0.0536339	5.4%	1.02737	1.27857
DPM3	1	0.00371749	1.78038	1.20579	2.62878	1.78 (1.21, 2.63)	0.0531929	5.3%	1.02737	1.27805
NIPBL	1	0.00367824	1.80538	1.21181	2.68967	1.81 (1.21, 2.69)	0.0528557	5.3%	1.02737	1.27724
BLM	1	0.00381901	1.78924	1.20635	2.65377	1.79 (1.21, 2.65)	0.0539506	5.4%	1.02737	1.27654
TAF9B	1	0.0038416	1.82165	1.21304	2.73562	1.82 (1.21, 2.74)	0.0540555	5.4%	1.02737	1.27458
MED23	1	0.00277173	1.42586	1.13017	1.7989	1.43 (1.13, 1.80)	0.0452981	4.5%	1.02737	1.27064
GFOD2	1	0.00388773	1.91567	1.23215	2.97836	1.92 (1.23, 2.98)	0.0542751	5.4%	1.02737	1.26821
RHCG	1	0.00391607	1.97092	1.243	3.12512	1.97 (1.24, 3.13)	0.0544404	5.4%	1.02737	1.26406
ARHGEF6	-1	0.00362772	0.601294	0.426812	0.847105	0.60 (0.43, 0.85)	0.0525757	5.3%	1.02634	1.30064
ZNF510	-1	0.00344729	0.628414	0.460304	0.857921	0.63 (0.46, 0.86)	0.050864	5.1%	1.02634	1.29985
CLEC4A	-1	0.00382587	0.576045	0.39639	0.837124	0.58 (0.40, 0.84)	0.0539506	5.4%	1.02634	1.29846
SREK1IP1	-1	0.00381954	0.563539	0.382086	0.831165	0.56 (0.38, 0.83)	0.0539506	5.4%	1.02634	1.29759
PRSS23	-1	0.00398878	0.535906	0.350478	0.819439	0.54 (0.35, 0.82)	0.0550586	5.5%	1.02634	1.29218
TPPP2	1	0.0032632	1.52833	1.15208	2.02745	1.53 (1.15, 2.03)	0.0491553	4.9%	1.02634	1.2815
PTPRK	1	0.00376717	1.70147	1.18758	2.43774	1.70 (1.19, 2.44)	0.0537028	5.4%	1.02634	1.28045
ZNF143	1	0.0039028	1.77633	1.20243	2.62413	1.78 (1.20, 2.62)	0.0543313	5.4%	1.02634	1.27629
C20orf185	1	0.00300701	1.44986	1.13438	1.85309	1.45 (1.13, 1.85)	0.0470246	4.7%	1.02634	1.27356
NDC80	1	0.00433262	2.09097	1.25969	3.47081	2.09 (1.26, 3.47)	0.0574302	5.7%	1.02634	1.25073
NEK2	1	0.00439051	2.19553	1.27805	3.77162	2.20 (1.28, 3.77)	0.057969	5.8%	1.02634	1.24239
PNMA2	-1	0.00372139	0.611568	0.438689	0.852576	0.61 (0.44, 0.85)	0.0531929	5.3%	1.02532	1.29922
CYB5D1	-1	0.00335324	0.668238	0.510454	0.874795	0.67 (0.51, 0.87)	0.0498682	5.0%	1.02532	1.29134
CCDC76	-1	0.00413871	0.531144	0.344655	0.818539	0.53 (0.34, 0.82)	0.0560607	5.6%	1.02532	1.2898
PDIA5	1	0.00379308	1.63677	1.17249	2.2849	1.64 (1.17, 2.28)	0.0538867	5.4%	1.02532	1.281
PSMA1	1	0.00385141	1.69865	1.18592	2.43305	1.70 (1.19, 2.43)	0.0541353	5.4%	1.02532	1.27969
KIAA0182	1	0.00400237	1.79487	1.20512	2.67323	1.79 (1.21, 2.67)	0.0551076	5.5%	1.02532	1.27434
DLX4	1	0.00416168	1.87662	1.22011	2.88638	1.88 (1.22, 2.89)	0.0560934	5.6%	1.02532	1.26787
FLJ14186	1	0.00270707	1.37029	1.11533	1.68352	1.37 (1.12, 1.68)	0.0448021	4.5%	1.02532	1.25672
PDSS2	1	0.0022702	1.29511	1.09697	1.52904	1.30 (1.10, 1.53)	0.0405158	4.1%	1.02532	1.23028
PPIL6	-1	0.00393157	0.602268	0.426692	0.85009	0.60 (0.43, 0.85)	0.0545573	5.5%	1.02429	1.29781
MRPL39	-1	0.0038946	0.610371	0.43653	0.853442	0.61 (0.44, 0.85)	0.0542751	5.4%	1.02429	1.29777
ANKZF1	-1	0.00383543	0.617216	0.445023	0.856036	0.62 (0.45, 0.86)	0.054027	5.4%	1.02429	1.29777
SEPT1	-1	0.00377797	0.624123	0.453648	0.858661	0.62 (0.45, 0.86)	0.0537394	5.4%	1.02429	1.29754
INCA1	-1	0.00395814	0.60574	0.430724	0.851871	0.61 (0.43, 0.85)	0.0547515	5.5%	1.02429	1.29745
TPH1	-1	0.00414436	0.587502	0.408409	0.84513	0.59 (0.41, 0.85)	0.0560607	5.6%	1.02429	1.29594
ZNF434	-1	0.00413738	0.582315	0.402384	0.842704	0.58 (0.40, 0.84)	0.0560607	5.6%	1.02429	1.29582
UBTF	-1	0.00379786	0.641786	0.475299	0.86659	0.64 (0.48, 0.87)	0.0538867	5.4%	1.02429	1.29468
ZNF616	-1	0.00421239	0.573913	0.392362	0.83947	0.57 (0.39, 0.84)	0.0564737	5.6%	1.02429	1.29466
RNF215	-1	0.00367525	0.652525	0.489214	0.870354	0.65 (0.49, 0.87)	0.0528557	5.3%	1.02429	1.29332
ZSCAN16	-1	0.00364825	0.662303	0.501664	0.874382	0.66 (0.50, 0.87)	0.0527101	5.3%	1.02429	1.29097
PTPLB	1	0.00389272	1.62123	1.1678	2.25071	1.62 (1.17, 2.25)	0.0542751	5.4%	1.02429	1.28001
SEPT7	1	0.003942	1.64976	1.17381	2.31869	1.65 (1.17, 2.32)	0.0546147	5.5%	1.02429	1.2796
TMEM132B	1	0.00380293	1.56756	1.15614	2.12538	1.57 (1.16, 2.13)	0.0538867	5.4%	1.02429	1.2794
SRBD1	1	0.00380484	1.55114	1.1522	2.0882	1.55 (1.15, 2.09)	0.0538867	5.4%	1.02429	1.27856
PTK2	1	0.00363282	1.52944	1.14862	2.03651	1.53 (1.15, 2.04)	0.0525913	5.3%	1.02429	1.2785
TMC6	1	0.00414397	1.69203	1.18103	2.42412	1.69 (1.18, 2.42)	0.0560607	5.6%	1.02429	1.27708
PCDH11X	1	0.00345914	1.49767	1.14241	1.9634	1.50 (1.14, 1.96)	0.0509238	5.1%	1.02429	1.27689
FAM24A	1	0.00346413	1.48401	1.13892	1.93366	1.48 (1.14, 1.93)	0.0509287	5.1%	1.02429	1.27524
NPM1	1	0.00427478	1.78476	1.1995	2.6556	1.78 (1.20, 2.66)	0.0571342	5.7%	1.02429	1.27216
STK3	1	0.00430897	1.79209	1.20062	2.67496	1.79 (1.20, 2.67)	0.0572979	5.7%	1.02429	1.27145
CLDN6	1	0.00313022	1.42434	1.12646	1.80099	1.42 (1.13, 1.80)	0.0482009	4.8%	1.02429	1.26778
HERV_V2	1	0.00322748	1.40617	1.12078	1.76423	1.41 (1.12, 1.76)	0.049145	4.9%	1.02429	1.26316
NOD1	1	0.00305166	1.40069	1.12079	1.75049	1.40 (1.12, 1.75)	0.0474953	4.7%	1.02429	1.26295
SNRPB2	1	0.00311231	1.40099	1.12036	1.75193	1.40 (1.12, 1.75)	0.0479817	4.8%	1.02429	1.26264
BUB1	1	0.00451494	1.92757	1.22546	3.03195	1.93 (1.23, 3.03)	0.0586045	5.9%	1.02429	1.26086
ZNRF2	1	0.00290707	1.34841	1.10755	1.64166	1.35 (1.11, 1.64)	0.0463229	4.6%	1.02429	1.24858
TFF2	1	0.00256564	1.29616	1.09505	1.5342	1.30 (1.10, 1.53)	0.0434167	4.3%	1.02429	1.22951
C9orf80	-1	0.00412284	0.605465	0.429736	0.853053	0.61 (0.43, 0.85)	0.0560607	5.6%	1.02327	1.29605
ATP6V0C	-1	0.00415153	0.593342	0.415239	0.847837	0.59 (0.42, 0.85)	0.0560607	5.6%	1.02327	1.29598
NMNAT3	-1	0.00440378	0.557171	0.37253	0.833327	0.56 (0.37, 0.83)	0.0579922	5.8%	1.02327	1.29128
C18orf62	1	0.00406442	1.63374	1.16884	2.28355	1.63 (1.17, 2.28)	0.0557396	5.6%	1.02327	1.27856
PPPDE1	1	0.00406799	1.62407	1.1666	2.26094	1.62 (1.17, 2.26)	0.0557396	5.6%	1.02327	1.2785
NCRNA00263	1	0.00419039	1.65341	1.17194	2.33268	1.65 (1.17, 2.33)	0.0563711	5.6%	1.02327	1.27736
NUF2	1	0.00414602	1.68447	1.17934	2.40597	1.68 (1.18, 2.41)	0.0560607	5.6%	1.02327	1.27724
FADS2	1	0.00451137	1.84532	1.20906	2.81641	1.85 (1.21, 2.82)	0.0586045	5.9%	1.02327	1.26641
DARS2	-1	0.00419323	0.609969	0.434857	0.855598	0.61 (0.43, 0.86)	0.0563711	5.6%	1.02224	1.29527
SOCS6	-1	0.00429758	0.59632	0.418187	0.850333	0.60 (0.42, 0.85)	0.0572706	5.7%	1.02224	1.29473
CT62	-1	0.00429815	0.602653	0.425701	0.853159	0.60 (0.43, 0.85)	0.0572706	5.7%	1.02224	1.29466
TP53I3	-1	0.00411901	0.634562	0.465082	0.865803	0.63 (0.47, 0.87)	0.0560607	5.6%	1.02224	1.29343
TEX101	-1	0.0044056	0.571362	0.388682	0.839901	0.57 (0.39, 0.84)	0.0579922	5.8%	1.02224	1.29273
GDAP1L1	-1	0.00406474	0.642711	0.475388	0.868927	0.64 (0.48, 0.87)	0.0557396	5.6%	1.02224	1.29249
ERRFI1	1	0.00402238	1.5694	1.15441	2.13355	1.57 (1.15, 2.13)	0.0552887	5.5%	1.02224	1.27769
ANKRD11	1	0.00420042	1.5808	1.15535	2.1629	1.58 (1.16, 2.16)	0.0563711	5.6%	1.02224	1.27667
RIPK2	1	0.00428465	1.65574	1.17146	2.34021	1.66 (1.17, 2.34)	0.0572075	5.7%	1.02224	1.27652
BAGE	1	0.00388366	1.52408	1.14495	2.02875	1.52 (1.14, 2.03)	0.0542751	5.4%	1.02224	1.27613
TMEM165	1	0.00386753	1.49132	1.13712	1.95584	1.49 (1.14, 1.96)	0.0542451	5.4%	1.02224	1.27318
FAM19A1	1	0.00448679	1.72205	1.18371	2.50522	1.72 (1.18, 2.51)	0.0584715	5.8%	1.02224	1.27304
OIP5	1	0.00444449	1.7364	1.18724	2.53959	1.74 (1.19, 2.54)	0.0582692	5.8%	1.02224	1.27285
LIN9	1	0.00446985	1.73403	1.18645	2.53434	1.73 (1.19, 2.53)	0.0583673	5.8%	1.02224	1.27272
C12orf48	1	0.00454465	1.76061	1.1912	2.6022	1.76 (1.19, 2.60)	0.0589316	5.9%	1.02224	1.27086
NUSAP1	1	0.0046083	1.85013	1.20881	2.83171	1.85 (1.21, 2.83)	0.0595205	6.0%	1.02224	1.26519
CYBRD1	-1	0.00448011	0.612641	0.436984	0.858908	0.61 (0.44, 0.86)	0.0584428	5.8%	1.02122	1.29285
NUDT16P1	-1	0.00451327	0.589329	0.409136	0.848883	0.59 (0.41, 0.85)	0.0586045	5.9%	1.02122	1.29283
PRPF8	-1	0.00432216	0.633672	0.463212	0.866862	0.63 (0.46, 0.87)	0.0573565	5.7%	1.02122	1.29205
PLA2R1	-1	0.00414166	0.64743	0.480979	0.871484	0.65 (0.48, 0.87)	0.0560607	5.6%	1.02122	1.29103
B9D2	-1	0.00441347	0.639773	0.470422	0.87009	0.64 (0.47, 0.87)	0.058002	5.8%	1.02122	1.2905
CPA3	-1	0.00440185	0.643058	0.47455	0.871401	0.64 (0.47, 0.87)	0.0579922	5.8%	1.02122	1.29003
DCTD	-1	0.00433651	0.645575	0.47793	0.872026	0.65 (0.48, 0.87)	0.0574302	5.7%	1.02122	1.29003
GTF2F1	-1	0.00416254	0.653517	0.488538	0.874209	0.65 (0.49, 0.87)	0.0560934	5.6%	1.02122	1.28959
IL6ST	-1	0.00466917	0.559137	0.373764	0.83645	0.56 (0.37, 0.84)	0.0599051	6.0%	1.02122	1.28916
PDZD3	-1	0.00482941	0.569635	0.385144	0.842503	0.57 (0.39, 0.84)	0.0610153	6.1%	1.02122	1.28897
TPRG1	-1	0.00486546	0.537835	0.349274	0.828195	0.54 (0.35, 0.83)	0.0612073	6.1%	1.02122	1.28422
PHIP	1	0.00445341	1.59284	1.15571	2.1953	1.59 (1.16, 2.20)	0.0583276	5.8%	1.02122	1.275
SRPRB	1	0.00427081	1.53391	1.14382	2.05703	1.53 (1.14, 2.06)	0.0571342	5.7%	1.02122	1.27399
LOC154860	1	0.00410604	1.49991	1.13716	1.97836	1.50 (1.14, 1.98)	0.0560607	5.6%	1.02122	1.27242
KRT84	1	0.00400498	1.49201	1.13611	1.95939	1.49 (1.14, 1.96)	0.0551076	5.5%	1.02122	1.27231
PTRH2	1	0.00421701	1.50229	1.13681	1.98529	1.50 (1.14, 1.99)	0.0564777	5.6%	1.02122	1.2719
CHP	1	0.00474853	1.70671	1.17763	2.47349	1.71 (1.18, 2.47)	0.060553	6.1%	1.02122	1.27136
CPLX3	1	0.00389383	1.46613	1.13069	1.90108	1.47 (1.13, 1.90)	0.0542751	5.4%	1.02122	1.26989
INO80	1	0.00471088	1.76791	1.19082	2.62467	1.77 (1.19, 2.62)	0.0603065	6.0%	1.02122	1.26903
LOC285735	1	0.00394407	1.42924	1.1211	1.82207	1.43 (1.12, 1.82)	0.0546147	5.5%	1.02122	1.26369
SAMD14	-1	0.0035938	0.726714	0.586199	0.900911	0.73 (0.59, 0.90)	0.0522	5.2%	1.02122	1.26348
RPL23AP82	1	0.0037044	1.41125	1.11834	1.78088	1.41 (1.12, 1.78)	0.053133	5.3%	1.02122	1.26148
RIPPLY2	1	0.00362128	1.38872	1.11311	1.73256	1.39 (1.11, 1.73)	0.0525407	5.3%	1.02122	1.2567
ELL3	1	0.00513212	2.00238	1.2313	3.25634	2.00 (1.23, 3.26)	0.0624478	6.2%	1.02122	1.24966
CASC5	1	0.00505028	2.05696	1.24242	3.40551	2.06 (1.24, 3.41)	0.0620382	6.2%	1.02122	1.2463
NKG7	1	0.0032493	1.33819	1.10221	1.62469	1.34 (1.10, 1.62)	0.0491553	4.9%	1.02122	1.24341
FAM75C1	1	0.00306716	1.28834	1.08942	1.52357	1.29 (1.09, 1.52)	0.047656	4.8%	1.02122	1.22406
AGBL4	-1	0.0047564	0.592093	0.411499	0.851944	0.59 (0.41, 0.85)	0.0605942	6.1%	1.0202	1.29095
TBX3	-1	0.00478821	0.604546	0.426156	0.85761	0.60 (0.43, 0.86)	0.0608343	6.1%	1.0202	1.29078
TTLL9	-1	0.0048024	0.59467	0.414374	0.853413	0.59 (0.41, 0.85)	0.0608531	6.1%	1.0202	1.29065
SOX17	-1	0.00472738	0.619148	0.443962	0.863463	0.62 (0.44, 0.86)	0.0603911	6.0%	1.0202	1.29061
FARP2	-1	0.00480468	0.608551	0.430894	0.859456	0.61 (0.43, 0.86)	0.0608531	6.1%	1.0202	1.29057
RRP8	-1	0.0046702	0.627997	0.454964	0.866837	0.63 (0.45, 0.87)	0.0599051	6.0%	1.0202	1.29025
KRCC1	-1	0.00456768	0.634344	0.46314	0.868833	0.63 (0.46, 0.87)	0.0591714	5.9%	1.0202	1.29021
ZNF619	-1	0.00484716	0.611739	0.434578	0.861122	0.61 (0.43, 0.86)	0.0610948	6.1%	1.0202	1.29015
HDAC7	-1	0.00464115	0.636012	0.46494	0.870029	0.64 (0.46, 0.87)	0.0597085	6.0%	1.0202	1.28948
ANKK1	-1	0.00498244	0.560334	0.374003	0.839496	0.56 (0.37, 0.84)	0.0616942	6.2%	1.0202	1.28668
ZNF239	-1	0.0043509	0.664688	0.501991	0.880114	0.66 (0.50, 0.88)	0.0575041	5.8%	1.0202	1.2856
RAB32	-1	0.0043458	0.677285	0.518167	0.885265	0.68 (0.52, 0.89)	0.0574949	5.7%	1.0202	1.28191
RBM34	1	0.00461459	1.61259	1.15862	2.24444	1.61 (1.16, 2.24)	0.0595428	6.0%	1.0202	1.274
IBSP	1	0.00457503	1.58671	1.15322	2.18316	1.59 (1.15, 2.18)	0.0592079	5.9%	1.0202	1.27396
VPS13D	1	0.00462902	1.61445	1.1589	2.24909	1.61 (1.16, 2.25)	0.0596112	6.0%	1.0202	1.2739
WDR91	1	0.00465296	1.63999	1.16428	2.31008	1.64 (1.16, 2.31)	0.0598015	6.0%	1.0202	1.27366
CHRM3	1	0.00446379	1.5459	1.14493	2.08731	1.55 (1.14, 2.09)	0.0583466	5.8%	1.0202	1.27331
CTXN2	1	0.00446125	1.53223	1.14179	2.05618	1.53 (1.14, 2.06)	0.0583466	5.8%	1.0202	1.27255
PSMC6	1	0.00441522	1.5088	1.13671	2.00269	1.51 (1.14, 2.00)	0.058002	5.8%	1.0202	1.27115
SLITRK2	1	0.0041141	1.4457	1.12391	1.85962	1.45 (1.12, 1.86)	0.0560607	5.6%	1.0202	1.26551
B3GALNT2	1	0.00494722	1.81398	1.19748	2.7479	1.81 (1.20, 2.75)	0.0616406	6.2%	1.0202	1.2644
KRT16	1	0.00408679	1.43281	1.12093	1.83148	1.43 (1.12, 1.83)	0.0559384	5.6%	1.0202	1.26351
CENPE	1	0.00504314	1.81868	1.19731	2.76252	1.82 (1.20, 2.76)	0.0620088	6.2%	1.0202	1.26329
ANO10	1	0.00518703	1.80912	1.1938	2.74157	1.81 (1.19, 2.74)	0.0627151	6.3%	1.0202	1.26267
PIAS1	1	0.0041083	1.42841	1.11967	1.82229	1.43 (1.12, 1.82)	0.0560607	5.6%	1.0202	1.2626
HMMR	1	0.00510327	1.91416	1.21515	3.0153	1.91 (1.22, 3.02)	0.0624478	6.2%	1.0202	1.25638
KIF2C	1	0.00517521	1.96989	1.22472	3.16845	1.97 (1.22, 3.17)	0.0626301	6.3%	1.0202	1.2517
FAM83D	1	0.00525898	2.1038	1.24783	3.54695	2.10 (1.25, 3.55)	0.0630016	6.3%	1.0202	1.24092
RRM2	1	0.00530057	2.11745	1.24963	3.58794	2.12 (1.25, 3.59)	0.0633256	6.3%	1.0202	1.23953
BBS12	-1	0.00491374	0.610453	0.432798	0.861031	0.61 (0.43, 0.86)	0.0615184	6.2%	1.01918	1.28972
C12orf5	-1	0.00493435	0.613777	0.436734	0.862591	0.61 (0.44, 0.86)	0.0615991	6.2%	1.01918	1.28944
EXD2	-1	0.00499291	0.61883	0.442653	0.865126	0.62 (0.44, 0.87)	0.0616942	6.2%	1.01918	1.28877
FCGBP	-1	0.00513535	0.606611	0.42743	0.860907	0.61 (0.43, 0.86)	0.0624478	6.2%	1.01918	1.28823
C5orf30	-1	0.0051363	0.596602	0.415503	0.856632	0.60 (0.42, 0.86)	0.0624478	6.2%	1.01918	1.28819
ZNF197	-1	0.00482412	0.63781	0.466527	0.871977	0.64 (0.47, 0.87)	0.0610153	6.1%	1.01918	1.28801
RSPH1	-1	0.00502492	0.627325	0.452913	0.868902	0.63 (0.45, 0.87)	0.0619598	6.2%	1.01918	1.2879
ACER2	-1	0.005258	0.593846	0.411837	0.856293	0.59 (0.41, 0.86)	0.0630016	6.3%	1.01918	1.28724
MOV10	-1	0.0052385	0.578946	0.394467	0.849699	0.58 (0.39, 0.85)	0.0629874	6.3%	1.01918	1.28657
CTDSP1	-1	0.00483151	0.649525	0.481123	0.876871	0.65 (0.48, 0.88)	0.0610153	6.1%	1.01918	1.28605
FLJ31306	-1	0.00520734	0.564604	0.378085	0.843137	0.56 (0.38, 0.84)	0.0629024	6.3%	1.01918	1.28541
CBLN4	-1	0.00523656	0.554842	0.366932	0.838984	0.55 (0.37, 0.84)	0.0629874	6.3%	1.01918	1.2839
NPY5R	-1	0.00539733	0.55941	0.371554	0.842245	0.56 (0.37, 0.84)	0.0638391	6.4%	1.01918	1.28329
GNN	-1	0.00547683	0.549246	0.359862	0.838298	0.55 (0.36, 0.84)	0.0643041	6.4%	1.01918	1.28117
C9orf9	-1	0.00449506	0.678309	0.518965	0.886578	0.68 (0.52, 0.89)	0.0585209	5.9%	1.01918	1.28072
IFRD2	-1	0.00462054	0.678722	0.519068	0.887481	0.68 (0.52, 0.89)	0.0595607	6.0%	1.01918	1.27989
CDKN3	1	0.00470614	1.55623	1.14521	2.11477	1.56 (1.15, 2.11)	0.0603065	6.0%	1.01918	1.27209
DHCR7	1	0.00489554	1.61443	1.15644	2.25378	1.61 (1.16, 2.25)	0.0614083	6.1%	1.01918	1.27191
SMARCC1	1	0.00496956	1.60737	1.15425	2.23837	1.61 (1.15, 2.24)	0.0616942	6.2%	1.01918	1.27135
USP10	1	0.00497445	1.59885	1.15236	2.21836	1.60 (1.15, 2.22)	0.0616942	6.2%	1.01918	1.27125
RAD54B	1	0.00499981	1.60241	1.15291	2.22716	1.60 (1.15, 2.23)	0.0617085	6.2%	1.01918	1.2711
DNAJC5	1	0.00496151	1.57853	1.14802	2.17048	1.58 (1.15, 2.17)	0.0616942	6.2%	1.01918	1.27102
MTSS1L	1	0.00499097	1.65101	1.16343	2.34291	1.65 (1.16, 2.34)	0.0616942	6.2%	1.01918	1.27091
MSL3L2	1	0.00503543	1.60485	1.15313	2.23353	1.60 (1.15, 2.23)	0.0619723	6.2%	1.01918	1.27087
EFNA2	1	0.00487987	1.55498	1.14348	2.11456	1.55 (1.14, 2.11)	0.0613294	6.1%	1.01918	1.27086
VEGFA	1	0.00491249	1.55432	1.14306	2.11353	1.55 (1.14, 2.11)	0.0615184	6.2%	1.01918	1.27062
GPR56	1	0.00512794	1.66989	1.16613	2.39128	1.67 (1.17, 2.39)	0.0624478	6.2%	1.01918	1.26949
PHKB	1	0.00471534	1.48907	1.12976	1.96267	1.49 (1.13, 1.96)	0.0603065	6.0%	1.01918	1.26747
DDX12	1	0.00523217	1.71179	1.17379	2.49636	1.71 (1.17, 2.50)	0.0629874	6.3%	1.01918	1.26732
SH2D6	1	0.00431421	1.42498	1.11735	1.81731	1.42 (1.12, 1.82)	0.0573092	5.7%	1.01918	1.26086
KCNA4	1	0.00443386	1.41327	1.11366	1.79348	1.41 (1.11, 1.79)	0.0581883	5.8%	1.01918	1.25802
LY6H	1	0.00415101	1.39275	1.11045	1.74682	1.39 (1.11, 1.75)	0.0560607	5.6%	1.01918	1.255
ZNF710	1	0.00419837	1.37322	1.1052	1.70625	1.37 (1.11, 1.71)	0.0563711	5.6%	1.01918	1.24991
RIBC1	-1	0.0050907	0.633918	0.460808	0.872059	0.63 (0.46, 0.87)	0.0624173	6.2%	1.01816	1.28678
POMT2	-1	0.0053569	0.609977	0.430738	0.863802	0.61 (0.43, 0.86)	0.0636427	6.4%	1.01816	1.28665
ICA1L	-1	0.00533602	0.588741	0.40557	0.854639	0.59 (0.41, 0.85)	0.0634588	6.3%	1.01816	1.28648
MYOM3	-1	0.00522092	0.62987	0.455388	0.871206	0.63 (0.46, 0.87)	0.0629874	6.3%	1.01816	1.28638
PTGR1	-1	0.00543096	0.617207	0.439234	0.867294	0.62 (0.44, 0.87)	0.0639716	6.4%	1.01816	1.28593
TEKT2	-1	0.00547212	0.60698	0.426765	0.863297	0.61 (0.43, 0.86)	0.0643041	6.4%	1.01816	1.28592
ME3	-1	0.00550343	0.609679	0.429906	0.864627	0.61 (0.43, 0.86)	0.0643696	6.4%	1.01816	1.28568
LOC100190938	-1	0.00512747	0.640711	0.46911	0.875082	0.64 (0.47, 0.88)	0.0624478	6.2%	1.01816	1.28567
TM4SF20	-1	0.00550269	0.611366	0.43194	0.865325	0.61 (0.43, 0.87)	0.0643696	6.4%	1.01816	1.28565
SH2B1	-1	0.00495083	0.651026	0.482607	0.878219	0.65 (0.48, 0.88)	0.0616406	6.2%	1.01816	1.28504
TGFBR3	-1	0.00556879	0.586944	0.402707	0.855467	0.59 (0.40, 0.86)	0.0649842	6.5%	1.01816	1.28473
SET	-1	0.00543303	0.574194	0.388329	0.849019	0.57 (0.39, 0.85)	0.0639716	6.4%	1.01816	1.28472
HHEX	-1	0.00514537	0.648662	0.478993	0.87843	0.65 (0.48, 0.88)	0.0624478	6.2%	1.01816	1.28431
TRIP10	-1	0.00486279	0.664913	0.500503	0.88333	0.66 (0.50, 0.88)	0.0612073	6.1%	1.01816	1.28249
SECISBP2	-1	0.00565347	0.562848	0.374627	0.845635	0.56 (0.37, 0.85)	0.0657373	6.6%	1.01816	1.28183
GLIPR1L2	-1	0.00484421	0.668785	0.505518	0.884782	0.67 (0.51, 0.88)	0.0610948	6.1%	1.01816	1.28159
CLEC10A	-1	0.00567189	0.561688	0.37325	0.845259	0.56 (0.37, 0.85)	0.0658928	6.6%	1.01816	1.28154
LOC400657	-1	0.00499393	0.667153	0.502934	0.884993	0.67 (0.50, 0.88)	0.0616942	6.2%	1.01816	1.28119
ALKBH5	-1	0.00586433	0.537961	0.346115	0.836145	0.54 (0.35, 0.84)	0.0674088	6.7%	1.01816	1.27626
MTFR1	1	0.00511076	1.55285	1.14114	2.11309	1.55 (1.14, 2.11)	0.0624478	6.2%	1.01816	1.26927
DSG4	1	0.00527634	1.5843	1.14666	2.18896	1.58 (1.15, 2.19)	0.0631516	6.3%	1.01816	1.26901
GNAI1	1	0.00492121	1.51908	1.13508	2.03298	1.52 (1.14, 2.03)	0.0615529	6.2%	1.01816	1.2687
FRMD8	1	0.00510095	1.53284	1.13679	2.06689	1.53 (1.14, 2.07)	0.0624478	6.2%	1.01816	1.26842
NRG2	1	0.00536887	1.64551	1.15884	2.33656	1.65 (1.16, 2.34)	0.0636427	6.4%	1.01816	1.26826
IFRD1	1	0.00533547	1.56276	1.14154	2.1394	1.56 (1.14, 2.14)	0.0634588	6.3%	1.01816	1.26816
TMEM49	1	0.00525442	1.5438	1.13803	2.09425	1.54 (1.14, 2.09)	0.0630016	6.3%	1.01816	1.26799
POC1A	1	0.0055054	1.65739	1.1601	2.36784	1.66 (1.16, 2.37)	0.0643696	6.4%	1.01816	1.26706
GOT1L1	1	0.00503066	1.5037	1.13077	1.99963	1.50 (1.13, 2.00)	0.061972	6.2%	1.01816	1.2669
HN1	1	0.00538675	1.6945	1.16878	2.45668	1.69 (1.17, 2.46)	0.0637717	6.4%	1.01816	1.26681
SLC28A1	1	0.00536819	1.71284	1.17269	2.50179	1.71 (1.17, 2.50)	0.0636427	6.4%	1.01816	1.26624
TAF2	1	0.00478922	1.47574	1.12611	1.93393	1.48 (1.13, 1.93)	0.0608343	6.1%	1.01816	1.26563
C6orf58	1	0.0047312	1.46935	1.12504	1.91904	1.47 (1.13, 1.92)	0.0603911	6.0%	1.01816	1.26522
FGF12	1	0.00508741	1.4881	1.12682	1.96522	1.49 (1.13, 1.97)	0.0624173	6.2%	1.01816	1.26522
DDX19A	1	0.00550626	1.71552	1.17191	2.5113	1.72 (1.17, 2.51)	0.0643696	6.4%	1.01816	1.2651
LY6D	1	0.00488842	1.45827	1.12134	1.89645	1.46 (1.12, 1.90)	0.0613779	6.1%	1.01816	1.26297
KIF18A	1	0.0057351	1.79736	1.18571	2.72454	1.80 (1.19, 2.72)	0.0663643	6.6%	1.01816	1.25907
MMP15	1	0.00585026	1.84836	1.19416	2.86096	1.85 (1.19, 2.86)	0.0673472	6.7%	1.01816	1.2549
SLC6A10P	1	0.00430483	1.33647	1.09518	1.63092	1.34 (1.10, 1.63)	0.0572979	5.7%	1.01816	1.23857
E2F8	1	0.00607134	2.36198	1.27834	4.36422	2.36 (1.28, 4.36)	0.0685216	6.9%	1.01816	1.2157
DNAJC16	-1	0.00555533	0.610907	0.431219	0.86547	0.61 (0.43, 0.87)	0.0648851	6.5%	1.01715	1.28532
DNAL1	-1	0.00548097	0.624757	0.448274	0.87072	0.62 (0.45, 0.87)	0.0643041	6.4%	1.01715	1.28517
PLCD4	-1	0.00564186	0.595606	0.412673	0.85963	0.60 (0.41, 0.86)	0.0656608	6.6%	1.01715	1.28463
COMP	-1	0.00530777	0.651472	0.482006	0.88052	0.65 (0.48, 0.88)	0.0633537	6.3%	1.01715	1.28286
C19orf20	-1	0.00528634	0.652983	0.48398	0.881002	0.65 (0.48, 0.88)	0.0632134	6.3%	1.01715	1.2827
DYNLL1	-1	0.00587793	0.58363	0.397863	0.856134	0.58 (0.40, 0.86)	0.0674673	6.7%	1.01715	1.28239
C12orf47	-1	0.00517133	0.667615	0.502953	0.886184	0.67 (0.50, 0.89)	0.0626301	6.3%	1.01715	1.2801
CYB5R1	-1	0.005236	0.668248	0.50356	0.886796	0.67 (0.50, 0.89)	0.0629874	6.3%	1.01715	1.2796
TMEM167B	-1	0.00525834	0.669714	0.505371	0.887499	0.67 (0.51, 0.89)	0.0630016	6.3%	1.01715	1.2791
STON2	-1	0.00591745	0.54782	0.356877	0.840925	0.55 (0.36, 0.84)	0.0676029	6.8%	1.01715	1.27766
C12orf26	-1	0.00612617	0.543489	0.351427	0.840518	0.54 (0.35, 0.84)	0.0687837	6.9%	1.01715	1.27541
NDUFB10	-1	0.00512816	0.692505	0.535396	0.895715	0.69 (0.54, 0.90)	0.0624478	6.2%	1.01715	1.27258
USP20	-1	0.00609028	0.524908	0.331181	0.831959	0.52 (0.33, 0.83)	0.0686458	6.9%	1.01715	1.27191
DMWD	-1	0.00495183	0.696703	0.541476	0.896428	0.70 (0.54, 0.90)	0.0616406	6.2%	1.01715	1.2718
C12orf57	-1	0.00493224	0.698528	0.543949	0.897036	0.70 (0.54, 0.90)	0.0615991	6.2%	1.01715	1.27116
TDO2	1	0.00542006	1.57037	1.14252	2.15845	1.57 (1.14, 2.16)	0.0639716	6.4%	1.01715	1.26782
HSPA9	1	0.00570133	1.63595	1.15402	2.31916	1.64 (1.15, 2.32)	0.0661172	6.6%	1.01715	1.26614
ALG1L	1	0.00575165	1.63669	1.15375	2.32179	1.64 (1.15, 2.32)	0.0664058	6.6%	1.01715	1.2658
HS3ST1	1	0.00532077	1.50221	1.12835	1.99996	1.50 (1.13, 2.00)	0.0634508	6.3%	1.01715	1.26512
SPA17	-1	0.00480004	0.7172	0.569263	0.903583	0.72 (0.57, 0.90)	0.0608531	6.1%	1.01715	1.26337
TRYX3	1	0.00533453	1.48202	1.12373	1.95455	1.48 (1.12, 1.95)	0.0634588	6.3%	1.01715	1.26328
MAP3K4	1	0.00498563	1.43385	1.11497	1.84394	1.43 (1.11, 1.84)	0.0616942	6.2%	1.01715	1.25894
DEPDC1B	1	0.00589525	1.79818	1.18425	2.73036	1.80 (1.18, 2.73)	0.0674673	6.7%	1.01715	1.25783
LAG3	-1	0.00574297	0.624288	0.446881	0.872123	0.62 (0.45, 0.87)	0.0663643	6.6%	1.01613	1.28359
TMBIM1	-1	0.00580211	0.621949	0.443841	0.871529	0.62 (0.44, 0.87)	0.0669293	6.7%	1.01613	1.28337
C16orf58	-1	0.00593689	0.610264	0.429262	0.867587	0.61 (0.43, 0.87)	0.0677065	6.8%	1.01613	1.28291
SPAG17	-1	0.00604506	0.599244	0.415747	0.863731	0.60 (0.42, 0.86)	0.068284	6.8%	1.01613	1.28213
MAP2K2	-1	0.00589252	0.634889	0.45948	0.877261	0.63 (0.46, 0.88)	0.0674673	6.7%	1.01613	1.28185
SLC7A8	-1	0.00601243	0.585471	0.399603	0.857793	0.59 (0.40, 0.86)	0.0680922	6.8%	1.01613	1.28163
SOX2OT	-1	0.00614204	0.545269	0.353355	0.841415	0.55 (0.35, 0.84)	0.0689027	6.9%	1.01613	1.27562
RG9MTD2	-1	0.00545129	0.681714	0.520294	0.893214	0.68 (0.52, 0.89)	0.0641288	6.4%	1.01613	1.27471
RAB1A	1	0.00573224	1.58041	1.14224	2.18668	1.58 (1.14, 2.19)	0.0663643	6.6%	1.01613	1.26606
USP6NL	1	0.00583864	1.62081	1.14979	2.2848	1.62 (1.15, 2.28)	0.0672912	6.7%	1.01613	1.26544
MTBP	1	0.00585381	1.62513	1.15055	2.29548	1.63 (1.15, 2.30)	0.0673472	6.7%	1.01613	1.2653
SPINK8	1	0.00589068	1.59363	1.14378	2.2204	1.59 (1.14, 2.22)	0.0674673	6.7%	1.01613	1.2652
PTDSS1	1	0.00588398	1.63884	1.15309	2.3292	1.64 (1.15, 2.33)	0.0674673	6.7%	1.01613	1.26489
SIPA1L2	1	0.00595354	1.61761	1.14822	2.2789	1.62 (1.15, 2.28)	0.0677189	6.8%	1.01613	1.26474
MAP7D2	1	0.00569558	1.52815	1.13139	2.06404	1.53 (1.13, 2.06)	0.0661092	6.6%	1.01613	1.26466
XPO1	1	0.0059138	1.67811	1.16074	2.42607	1.68 (1.16, 2.43)	0.0676029	6.8%	1.01613	1.26366
ZNF346	1	0.00537098	1.4749	1.12188	1.939	1.47 (1.12, 1.94)	0.0636427	6.4%	1.01613	1.26236
TLX3	1	0.00542947	1.43923	1.11342	1.86036	1.44 (1.11, 1.86)	0.0639716	6.4%	1.01613	1.25763
NEIL3	1	0.00647215	1.94978	1.20572	3.15298	1.95 (1.21, 3.15)	0.071072	7.1%	1.01613	1.24299
AGTR2	1	0.00459331	1.31266	1.08754	1.58438	1.31 (1.09, 1.58)	0.0593856	5.9%	1.01613	1.22923
COL4A5	-1	0.00595219	0.631065	0.454575	0.876079	0.63 (0.45, 0.88)	0.0677189	6.8%	1.01511	1.28187
LACTB	-1	0.00610168	0.614765	0.434204	0.87041	0.61 (0.43, 0.87)	0.0686458	6.9%	1.01511	1.28185
CYP4B1	-1	0.00611791	0.616291	0.436006	0.871121	0.62 (0.44, 0.87)	0.0687501	6.9%	1.01511	1.28172
FLYWCH2	-1	0.00602473	0.630788	0.454017	0.876384	0.63 (0.45, 0.88)	0.0681724	6.8%	1.01511	1.28148
ISOC2	-1	0.00617689	0.610264	0.428545	0.869038	0.61 (0.43, 0.87)	0.0691749	6.9%	1.01511	1.28146
AFF3	-1	0.00622439	0.611359	0.429726	0.869763	0.61 (0.43, 0.87)	0.0694091	6.9%	1.01511	1.28117
RERG	-1	0.00625677	0.595925	0.411178	0.863679	0.60 (0.41, 0.86)	0.0695919	7.0%	1.01511	1.28068
ZNF738	-1	0.00599671	0.644554	0.47121	0.881665	0.64 (0.47, 0.88)	0.0679732	6.8%	1.01511	1.28014
HRNR	-1	0.00596807	0.651614	0.480171	0.88427	0.65 (0.48, 0.88)	0.0677662	6.8%	1.01511	1.27923
KIAA1324	-1	0.00558815	0.682477	0.52088	0.894209	0.68 (0.52, 0.89)	0.0650937	6.5%	1.01511	1.27383
EGFEM1P	-1	0.00658257	0.527761	0.332837	0.836843	0.53 (0.33, 0.84)	0.0712455	7.1%	1.01511	1.2691
PHKG2	-1	0.0065963	0.523362	0.328036	0.834992	0.52 (0.33, 0.83)	0.0712455	7.1%	1.01511	1.26802
SRD5A1	1	0.00610337	1.58483	1.14037	2.20253	1.58 (1.14, 2.20)	0.0686458	6.9%	1.01511	1.26388
MCCC1	1	0.00621775	1.59021	1.14063	2.21701	1.59 (1.14, 2.22)	0.0694091	6.9%	1.01511	1.26324
ZWILCH	1	0.00621532	1.61768	1.1462	2.28309	1.62 (1.15, 2.28)	0.0694091	6.9%	1.01511	1.26313
ALDH3A1	1	0.00574147	1.46864	1.11809	1.92909	1.47 (1.12, 1.93)	0.0663643	6.6%	1.01511	1.25983
FANCA	1	0.0064536	1.7431	1.16862	2.59998	1.74 (1.17, 2.60)	0.0709951	7.1%	1.01511	1.25716
MELK	1	0.00646559	1.76588	1.17278	2.65894	1.77 (1.17, 2.66)	0.071067	7.1%	1.01511	1.25579
KIF23	1	0.00654019	1.77553	1.17389	2.68552	1.78 (1.17, 2.69)	0.0712455	7.1%	1.01511	1.25472
PARD3	1	0.00638968	1.81488	1.18253	2.78538	1.81 (1.18, 2.79)	0.0707088	7.1%	1.01511	1.25324
SI	1	0.00542284	1.38779	1.10157	1.74838	1.39 (1.10, 1.75)	0.0639716	6.4%	1.01511	1.24834
DDIT4	1	0.00665707	2.05607	1.22161	3.46054	2.06 (1.22, 3.46)	0.0714237	7.1%	1.01511	1.23357
LOC400643	1	0.00478162	1.2972	1.08269	1.55422	1.30 (1.08, 1.55)	0.0608343	6.1%	1.01511	1.22269
TRIM66	-1	0.00623768	0.629295	0.451554	0.876999	0.63 (0.45, 0.88)	0.0694387	6.9%	1.0141	1.2804
ALOX12	-1	0.00634658	0.623262	0.443834	0.875227	0.62 (0.44, 0.88)	0.0702915	7.0%	1.0141	1.28015
C12orf76	-1	0.00642251	0.602806	0.418883	0.867487	0.60 (0.42, 0.87)	0.0708765	7.1%	1.0141	1.27992
LRRC42	-1	0.00656966	0.599971	0.415081	0.867216	0.60 (0.42, 0.87)	0.0712455	7.1%	1.0141	1.27897
KLHDC1	-1	0.00658756	0.627941	0.448894	0.878403	0.63 (0.45, 0.88)	0.0712455	7.1%	1.0141	1.27859
FBXL3	-1	0.0064935	0.584882	0.397496	0.860606	0.58 (0.40, 0.86)	0.0710748	7.1%	1.0141	1.27853
RAGE	-1	0.00670039	0.608317	0.424702	0.871315	0.61 (0.42, 0.87)	0.0714866	7.1%	1.0141	1.27842
SLC25A24	-1	0.00661876	0.59094	0.404247	0.863853	0.59 (0.40, 0.86)	0.0712512	7.1%	1.0141	1.27821
MAP2K7	-1	0.00667432	0.592312	0.405708	0.864744	0.59 (0.41, 0.86)	0.0714237	7.1%	1.0141	1.27797
LOC595101	-1	0.00651838	0.57957	0.391235	0.858568	0.58 (0.39, 0.86)	0.0712412	7.1%	1.0141	1.2779
FST	-1	0.00609907	0.655588	0.484819	0.886508	0.66 (0.48, 0.89)	0.0686458	6.9%	1.0141	1.27788
GTF2IRD2	-1	0.0067543	0.597979	0.412193	0.867502	0.60 (0.41, 0.87)	0.0717753	7.2%	1.0141	1.27781
HEXA	-1	0.00668497	0.589277	0.402104	0.863577	0.59 (0.40, 0.86)	0.0714339	7.1%	1.0141	1.27771
SCUBE3	-1	0.00648237	0.647875	0.473994	0.885543	0.65 (0.47, 0.89)	0.071072	7.1%	1.0141	1.27718
TRIM35	-1	0.00678205	0.588655	0.401101	0.863908	0.59 (0.40, 0.86)	0.0719522	7.2%	1.0141	1.27709
CCDC68	-1	0.00640963	0.652992	0.480653	0.887124	0.65 (0.48, 0.89)	0.0708096	7.1%	1.0141	1.27678
ADAMTS8	-1	0.00643692	0.655418	0.483651	0.888188	0.66 (0.48, 0.89)	0.0709078	7.1%	1.0141	1.27625
MLLT1	-1	0.00661338	0.569668	0.379534	0.855052	0.57 (0.38, 0.86)	0.0712512	7.1%	1.0141	1.27621
CYP4F8	-1	0.00657216	0.564224	0.373428	0.852502	0.56 (0.37, 0.85)	0.0712455	7.1%	1.0141	1.27575
C9orf46	-1	0.00659207	0.561144	0.36987	0.851333	0.56 (0.37, 0.85)	0.0712455	7.1%	1.0141	1.27519
NAT15	-1	0.00666305	0.563563	0.372417	0.852815	0.56 (0.37, 0.85)	0.0714237	7.1%	1.0141	1.27508
ZNF490	-1	0.00680014	0.568145	0.377264	0.855606	0.57 (0.38, 0.86)	0.0719658	7.2%	1.0141	1.27485
DERA	-1	0.0059914	0.672781	0.507129	0.892542	0.67 (0.51, 0.89)	0.0679719	6.8%	1.0141	1.27469
CCDC85A	-1	0.00693935	0.570073	0.379089	0.857276	0.57 (0.38, 0.86)	0.0728408	7.3%	1.0141	1.27426
DCAF16	-1	0.00685016	0.555777	0.363076	0.850753	0.56 (0.36, 0.85)	0.0722969	7.2%	1.0141	1.27273
RNF214	-1	0.00594989	0.69148	0.531632	0.899392	0.69 (0.53, 0.90)	0.0677189	6.8%	1.0141	1.26932
KCNK13	-1	0.0070771	0.517507	0.32042	0.83582	0.52 (0.32, 0.84)	0.0736356	7.4%	1.0141	1.26348
EIF2AK1	1	0.00630421	1.5786	1.13764	2.19049	1.58 (1.14, 2.19)	0.0700599	7.0%	1.0141	1.26267
TPPP	1	0.0063172	1.57371	1.13655	2.17902	1.57 (1.14, 2.18)	0.0701445	7.0%	1.0141	1.26254
ECT2	1	0.00633331	1.60955	1.14368	2.2652	1.61 (1.14, 2.27)	0.0702637	7.0%	1.0141	1.26251
RABGAP1L	1	0.00623201	1.54052	1.13031	2.09961	1.54 (1.13, 2.10)	0.0694348	6.9%	1.0141	1.26224
GFPT1	1	0.00634398	1.55561	1.13266	2.13648	1.56 (1.13, 2.14)	0.0702915	7.0%	1.0141	1.26207
JHDM1D	1	0.00647954	1.57248	1.13517	2.17828	1.57 (1.14, 2.18)	0.071072	7.1%	1.0141	1.26163
GSTM4	-1	0.00593406	0.712909	0.560199	0.907246	0.71 (0.56, 0.91)	0.0677065	6.8%	1.0141	1.26102
AARS	1	0.00658185	1.64549	1.1489	2.35671	1.65 (1.15, 2.36)	0.0712455	7.1%	1.0141	1.26041
KIF20B	1	0.0065964	1.64784	1.14925	2.36274	1.65 (1.15, 2.36)	0.0712455	7.1%	1.0141	1.26026
FLJ34503	1	0.00644024	1.51714	1.12408	2.04763	1.52 (1.12, 2.05)	0.0709078	7.1%	1.0141	1.26014
FBXW7	1	0.00617592	1.49328	1.12072	1.98969	1.49 (1.12, 1.99)	0.0691749	6.9%	1.0141	1.25994
DHRS3	1	0.00655389	1.6671	1.15331	2.40979	1.67 (1.15, 2.41)	0.0712455	7.1%	1.0141	1.25993
PDIA6	1	0.00661282	1.6573	1.15095	2.3864	1.66 (1.15, 2.39)	0.0712512	7.1%	1.0141	1.25989
CHI3L1	1	0.00666823	1.67092	1.15314	2.42119	1.67 (1.15, 2.42)	0.0714237	7.1%	1.0141	1.2591
BRD9	1	0.00675539	1.6645	1.15124	2.40659	1.66 (1.15, 2.41)	0.0717753	7.2%	1.0141	1.2588
RGR	1	0.00595915	1.46398	1.11572	1.92093	1.46 (1.12, 1.92)	0.0677237	6.8%	1.0141	1.25828
SLC14A2	-1	0.00688137	0.491078	0.2932	0.822505	0.49 (0.29, 0.82)	0.0724653	7.2%	1.0141	1.25785
RNF216L	1	0.0068557	1.79148	1.17398	2.7338	1.79 (1.17, 2.73)	0.0722969	7.2%	1.0141	1.25166
ASPM	1	0.00678614	1.90964	1.19549	3.05041	1.91 (1.20, 3.05)	0.0719522	7.2%	1.0141	1.24382
C9orf47	1	0.00558628	1.35706	1.09349	1.68416	1.36 (1.09, 1.68)	0.0650937	6.5%	1.0141	1.24024
BUB1B	1	0.00705409	1.95468	1.20041	3.18287	1.95 (1.20, 3.18)	0.0734547	7.3%	1.0141	1.23862
NCRNA00200	1	0.00517124	1.32487	1.08777	1.61365	1.32 (1.09, 1.61)	0.0626301	6.3%	1.0141	1.23182
GRPEL1	-1	0.00670084	0.621338	0.440484	0.876446	0.62 (0.44, 0.88)	0.0714866	7.1%	1.01308	1.27828
ZNF791	-1	0.00689751	0.60094	0.415323	0.869513	0.60 (0.42, 0.87)	0.0725767	7.3%	1.01308	1.27712
TMEM91	-1	0.00674262	0.639458	0.462735	0.883674	0.64 (0.46, 0.88)	0.0717753	7.2%	1.01308	1.27688
ZNF578	-1	0.00702429	0.614351	0.431102	0.875494	0.61 (0.43, 0.88)	0.0733785	7.3%	1.01308	1.27668
CYB5D2	-1	0.00682652	0.64163	0.465221	0.884934	0.64 (0.47, 0.88)	0.0721328	7.2%	1.01308	1.27624
FAM71E1	-1	0.00685984	0.647461	0.472447	0.887309	0.65 (0.47, 0.89)	0.0722969	7.2%	1.01308	1.2754
ZZEF1	-1	0.00716103	0.594303	0.406726	0.868387	0.59 (0.41, 0.87)	0.0742133	7.4%	1.01308	1.27531
IQCC	-1	0.00667853	0.655755	0.483419	0.889529	0.66 (0.48, 0.89)	0.0714237	7.1%	1.01308	1.27504
ZNF189	-1	0.00695998	0.57554	0.385329	0.859647	0.58 (0.39, 0.86)	0.0729987	7.3%	1.01308	1.27479
ZNF71	-1	0.00648822	0.670499	0.502804	0.894125	0.67 (0.50, 0.89)	0.0710748	7.1%	1.01308	1.27298
C1QTNF6	-1	0.00652508	0.674979	0.508497	0.895968	0.67 (0.51, 0.90)	0.0712412	7.1%	1.01308	1.27174
MYBPHL	-1	0.00656543	0.691966	0.530608	0.902392	0.69 (0.53, 0.90)	0.0712455	7.1%	1.01308	1.26667
FAM3C	1	0.006675	1.57215	1.13376	2.18005	1.57 (1.13, 2.18)	0.0714237	7.1%	1.01308	1.26056
CRABP1	1	0.00662622	1.53461	1.1265	2.09059	1.53 (1.13, 2.09)	0.0712728	7.1%	1.01308	1.25997
KIAA1024	1	0.00680087	1.56158	1.13081	2.15646	1.56 (1.13, 2.16)	0.0719658	7.2%	1.01308	1.25976
DUS2L	1	0.00690487	1.58147	1.13406	2.20539	1.58 (1.13, 2.21)	0.0725956	7.3%	1.01308	1.25939
RASGEF1B	1	0.00656159	1.5028	1.12034	2.01582	1.50 (1.12, 2.02)	0.0712455	7.1%	1.01308	1.25873
FANCI	1	0.00658051	1.50005	1.11966	2.00968	1.50 (1.12, 2.01)	0.0712455	7.1%	1.01308	1.25846
C12orf52	-1	0.00603472	0.721805	0.571956	0.910914	0.72 (0.57, 0.91)	0.0682263	6.8%	1.01308	1.25658
ITFG1	1	0.00642654	1.45561	1.11117	1.90681	1.46 (1.11, 1.91)	0.0708765	7.1%	1.01308	1.25524
TFG	1	0.00700757	1.71679	1.15907	2.54287	1.72 (1.16, 2.54)	0.0733212	7.3%	1.01308	1.25505
DHX40	1	0.00640159	1.44396	1.10881	1.88041	1.44 (1.11, 1.88)	0.0707807	7.1%	1.01308	1.25395
TMEM132A	1	0.00715266	1.72505	1.15943	2.56661	1.73 (1.16, 2.57)	0.0742133	7.4%	1.01308	1.25375
SEC24D	1	0.0072263	1.76374	1.16581	2.66834	1.76 (1.17, 2.67)	0.0746527	7.5%	1.01308	1.25109
STARD13	-1	0.00738896	0.475475	0.275991	0.819145	0.48 (0.28, 0.82)	0.0756527	7.6%	1.01308	1.25
CIT	1	0.00737726	1.84719	1.17911	2.89381	1.85 (1.18, 2.89)	0.0756527	7.6%	1.01308	1.24457
RPL3L	1	0.00621967	1.38168	1.09603	1.74178	1.38 (1.10, 1.74)	0.0694091	6.9%	1.01308	1.24406
CHCHD10	1	0.00752203	2.38205	1.26047	4.5016	2.38 (1.26, 4.50)	0.0765384	7.7%	1.01308	1.2044
MYO1F	-1	0.0071036	0.642972	0.466165	0.886838	0.64 (0.47, 0.89)	0.0738526	7.4%	1.01207	1.27476
RNF125	-1	0.00698654	0.65212	0.477991	0.889683	0.65 (0.48, 0.89)	0.0732184	7.3%	1.01207	1.27417
FAM179B	-1	0.00746278	0.569608	0.377153	0.860269	0.57 (0.38, 0.86)	0.0761275	7.6%	1.01207	1.27113
DLEC1	-1	0.00744155	0.566921	0.374132	0.859055	0.57 (0.37, 0.86)	0.0760343	7.6%	1.01207	1.27088
LYPD6	-1	0.00671031	0.682672	0.518022	0.899656	0.68 (0.52, 0.90)	0.0715291	7.2%	1.01207	1.26892
KIAA0753	-1	0.00752606	0.557068	0.362719	0.855551	0.56 (0.36, 0.86)	0.0765384	7.7%	1.01207	1.26888
HEBP1	-1	0.00738155	0.549074	0.354122	0.851352	0.55 (0.35, 0.85)	0.0756527	7.6%	1.01207	1.26833
STAM2	-1	0.00761131	0.539999	0.343452	0.849024	0.54 (0.34, 0.85)	0.0769261	7.7%	1.01207	1.26522
IL20RB	1	0.0069986	1.58205	1.13354	2.20802	1.58 (1.13, 2.21)	0.0732861	7.3%	1.01207	1.2589
FAM5C	1	0.00701908	1.54275	1.12565	2.1144	1.54 (1.13, 2.11)	0.0733785	7.3%	1.01207	1.25826
TRPC4AP	1	0.00721856	1.62684	1.14067	2.32021	1.63 (1.14, 2.32)	0.0746527	7.5%	1.01207	1.25724
ASAH2B	-1	0.00665511	0.718481	0.56586	0.912267	0.72 (0.57, 0.91)	0.0714237	7.1%	1.01207	1.2561
WDR67	1	0.00737177	1.69551	1.15233	2.49471	1.70 (1.15, 2.49)	0.0756527	7.6%	1.01207	1.25395
EZR	1	0.00675006	1.45391	1.10902	1.90607	1.45 (1.11, 1.91)	0.0717753	7.2%	1.01207	1.25368
DMXL2	1	0.00652388	1.39208	1.09686	1.76677	1.39 (1.10, 1.77)	0.0712412	7.1%	1.01207	1.24515
HNRNPA2B1	1	0.00619384	1.35321	1.0897	1.68045	1.35 (1.09, 1.68)	0.0693052	6.9%	1.01207	1.23725
PITX3	-1	0.00725486	0.64348	0.466409	0.887775	0.64 (0.47, 0.89)	0.0748885	7.5%	1.01106	1.274
CRMP1	-1	0.00739262	0.636605	0.457468	0.88589	0.64 (0.46, 0.89)	0.0756527	7.6%	1.01106	1.27398
CCDC101	-1	0.00743228	0.635729	0.456277	0.885759	0.64 (0.46, 0.89)	0.075999	7.6%	1.01106	1.27385
PRELID2	-1	0.00757683	0.629485	0.448175	0.884145	0.63 (0.45, 0.88)	0.0768154	7.7%	1.01106	1.27354
POU6F1	-1	0.00715772	0.653207	0.478922	0.890915	0.65 (0.48, 0.89)	0.0742133	7.4%	1.01106	1.27324
PAQR7	-1	0.00769964	0.612275	0.42683	0.87829	0.61 (0.43, 0.88)	0.0771027	7.7%	1.01106	1.2732
MTMR9LP	-1	0.00763372	0.600694	0.413084	0.873509	0.60 (0.41, 0.87)	0.0769519	7.7%	1.01106	1.27315
TTC8	-1	0.0075677	0.639983	0.461237	0.888	0.64 (0.46, 0.89)	0.0768154	7.7%	1.01106	1.27289
ABR	-1	0.00766252	0.595287	0.406583	0.871574	0.60 (0.41, 0.87)	0.0770126	7.7%	1.01106	1.27268
C7orf63	-1	0.00773985	0.600967	0.413141	0.874185	0.60 (0.41, 0.87)	0.0773867	7.7%	1.01106	1.27261
DHRS4	-1	0.00749063	0.651502	0.475918	0.891866	0.65 (0.48, 0.89)	0.0762969	7.6%	1.01106	1.27199
MAPK13	-1	0.00729186	0.65796	0.484621	0.893298	0.66 (0.48, 0.89)	0.0751516	7.5%	1.01106	1.27192
C4orf44	-1	0.00731489	0.659548	0.48659	0.893986	0.66 (0.49, 0.89)	0.0753295	7.5%	1.01106	1.27156
STC2	-1	0.00765348	0.569142	0.376125	0.861209	0.57 (0.38, 0.86)	0.0770126	7.7%	1.01106	1.27
LRRC4C	-1	0.00766201	0.561903	0.367842	0.858342	0.56 (0.37, 0.86)	0.0770126	7.7%	1.01106	1.26888
TLR7	-1	0.00703763	0.678221	0.511372	0.899509	0.68 (0.51, 0.90)	0.0734547	7.3%	1.01106	1.26879
LOC338799	-1	0.0079723	0.549505	0.353091	0.855177	0.55 (0.35, 0.86)	0.0785085	7.9%	1.01106	1.26502
STK32B	-1	0.00777013	0.538341	0.34122	0.849338	0.54 (0.34, 0.85)	0.0775794	7.8%	1.01106	1.26396
FAM66A	-1	0.00727156	0.693971	0.531482	0.906137	0.69 (0.53, 0.91)	0.0750016	7.5%	1.01106	1.2634
SPAM1	1	0.00722197	1.5532	1.12645	2.14161	1.55 (1.13, 2.14)	0.0746527	7.5%	1.01106	1.2575
YEATS2	1	0.00734836	1.58415	1.13165	2.21757	1.58 (1.13, 2.22)	0.0756145	7.6%	1.01106	1.2571
LGSN	1	0.00714657	1.5233	1.12099	2.06998	1.52 (1.12, 2.07)	0.0742133	7.4%	1.01106	1.257
MCF2	1	0.00738455	1.57666	1.12998	2.1999	1.58 (1.13, 2.20)	0.0756527	7.6%	1.01106	1.25692
SLC6A15	1	0.00745147	1.56288	1.12691	2.16751	1.56 (1.13, 2.17)	0.0760761	7.6%	1.01106	1.25651
DBF4	1	0.00760575	1.62866	1.13836	2.33014	1.63 (1.14, 2.33)	0.0769261	7.7%	1.01106	1.25514
RFWD3	1	0.00738361	1.5047	1.11591	2.02896	1.50 (1.12, 2.03)	0.0756527	7.6%	1.01106	1.25506
NOL11	1	0.00717401	1.48487	1.11309	1.98081	1.48 (1.11, 1.98)	0.0742888	7.4%	1.01106	1.25472
GKN1	1	0.00705081	1.47066	1.11087	1.94698	1.47 (1.11, 1.95)	0.0734547	7.3%	1.01106	1.25409
ZC3H18	1	0.00772288	1.6602	1.14335	2.41069	1.66 (1.14, 2.41)	0.0772762	7.7%	1.01106	1.25352
ITCH	1	0.00763627	1.68588	1.14863	2.47443	1.69 (1.15, 2.47)	0.0769519	7.7%	1.01106	1.25292
WDR75	-1	0.0078961	0.489908	0.289387	0.829372	0.49 (0.29, 0.83)	0.0781555	7.8%	1.01106	1.25114
CPLX4	1	0.00691338	1.42383	1.1018	1.83999	1.42 (1.10, 1.84)	0.0726266	7.3%	1.01106	1.24917
PPP6R2	1	0.00678857	1.38289	1.09359	1.74872	1.38 (1.09, 1.75)	0.0719522	7.2%	1.01106	1.24239
C8orf73	1	0.00790054	1.92407	1.18715	3.11842	1.92 (1.19, 3.12)	0.0781555	7.8%	1.01106	1.23566
AFM	1	0.0051458	1.19107	1.05376	1.34628	1.19 (1.05, 1.35)	0.0624478	6.2%	1.01106	1.16611
CCDC153	-1	0.00778198	0.611434	0.425607	0.878398	0.61 (0.43, 0.88)	0.0775794	7.8%	1.01005	1.27278
TM6SF1	-1	0.0077869	0.626658	0.444163	0.884134	0.63 (0.44, 0.88)	0.0775794	7.8%	1.01005	1.27266
GREB1L	-1	0.00783994	0.615844	0.430806	0.880359	0.62 (0.43, 0.88)	0.0779101	7.8%	1.01005	1.27255
NECAP1	-1	0.00778884	0.629475	0.447631	0.885189	0.63 (0.45, 0.89)	0.0775794	7.8%	1.01005	1.27254
TBC1D10B	-1	0.00781349	0.6269	0.444396	0.884356	0.63 (0.44, 0.88)	0.0777656	7.8%	1.01005	1.27253
C12orf53	-1	0.00788874	0.616521	0.431507	0.88086	0.62 (0.43, 0.88)	0.0781555	7.8%	1.01005	1.27232
ASB13	-1	0.00757392	0.647229	0.470313	0.890694	0.65 (0.47, 0.89)	0.0768154	7.7%	1.01005	1.27215
CATSPERG	-1	0.0079658	0.619532	0.434987	0.882372	0.62 (0.43, 0.88)	0.0785085	7.9%	1.01005	1.27195
PHTF1	-1	0.00795137	0.625098	0.441839	0.884366	0.63 (0.44, 0.88)	0.0785048	7.9%	1.01005	1.27194
RCBTB1	-1	0.00787449	0.598113	0.409403	0.873809	0.60 (0.41, 0.87)	0.0780752	7.8%	1.01005	1.27177
PIAS4	-1	0.00810252	0.621833	0.437466	0.8839	0.62 (0.44, 0.88)	0.0790162	7.9%	1.01005	1.27129
FLII	-1	0.00812806	0.611948	0.425373	0.880357	0.61 (0.43, 0.88)	0.0792061	7.9%	1.01005	1.27111
COMMD9	-1	0.00767548	0.653657	0.478191	0.893507	0.65 (0.48, 0.89)	0.077038	7.7%	1.01005	1.27091
FBXL13	-1	0.00785769	0.649074	0.471943	0.892686	0.65 (0.47, 0.89)	0.0779679	7.8%	1.01005	1.27071
GPS2	-1	0.00759527	0.662648	0.489858	0.896387	0.66 (0.49, 0.90)	0.0769261	7.7%	1.01005	1.26985
PTGER3	-1	0.0080812	0.57818	0.385473	0.867227	0.58 (0.39, 0.87)	0.0790162	7.9%	1.01005	1.26887
ZCWPW1	-1	0.00830206	0.566489	0.371472	0.863888	0.57 (0.37, 0.86)	0.0801837	8.0%	1.01005	1.26613
RABEP1	-1	0.00832994	0.565496	0.37027	0.863655	0.57 (0.37, 0.86)	0.0802156	8.0%	1.01005	1.26583
PYGO2	-1	0.00746817	0.705184	0.545962	0.910839	0.71 (0.55, 0.91)	0.0761275	7.6%	1.01005	1.25889
LCN2	1	0.0076238	1.54459	1.12233	2.1257	1.54 (1.12, 2.13)	0.0769519	7.7%	1.01005	1.25542
C14orf147	1	0.0076906	1.58081	1.12885	2.21374	1.58 (1.13, 2.21)	0.0770713	7.7%	1.01005	1.25541
VPS37B	1	0.00778475	1.53624	1.11979	2.10757	1.54 (1.12, 2.11)	0.0775794	7.8%	1.01005	1.2545
VPS13B	1	0.00797229	1.57848	1.12668	2.21146	1.58 (1.13, 2.21)	0.0785085	7.9%	1.01005	1.25407
ABHD5	1	0.00792165	1.60909	1.13267	2.28592	1.61 (1.13, 2.29)	0.078305	7.8%	1.01005	1.25397
SLC25A13	1	0.0080493	1.62247	1.1343	2.32074	1.62 (1.13, 2.32)	0.0789097	7.9%	1.01005	1.25305
LHX1	1	0.00783162	1.48088	1.10877	1.97788	1.48 (1.11, 1.98)	0.0778867	7.8%	1.01005	1.2517
VDAC2	1	0.00763744	1.46803	1.10722	1.94641	1.47 (1.11, 1.95)	0.0769519	7.7%	1.01005	1.25147
CDC73	1	0.00804156	1.69113	1.14666	2.49413	1.69 (1.15, 2.49)	0.0789046	7.9%	1.01005	1.2505
NFIB	1	0.00819163	1.67667	1.14307	2.45936	1.68 (1.14, 2.46)	0.079573	8.0%	1.01005	1.25039
MTRR	1	0.00760484	1.44845	1.10345	1.90133	1.45 (1.10, 1.90)	0.0769261	7.7%	1.01005	1.2497
ALDH7A1	1	0.00802158	1.72071	1.152	2.57017	1.72 (1.15, 2.57)	0.0788749	7.9%	1.01005	1.24906
NCOA3	1	0.00766705	1.42895	1.09918	1.85766	1.43 (1.10, 1.86)	0.0770126	7.7%	1.01005	1.24714
MCM10	1	0.0083266	1.78073	1.15997	2.73369	1.78 (1.16, 2.73)	0.0802156	8.0%	1.01005	1.2437
NCAPH	1	0.00805656	1.80781	1.16664	2.80136	1.81 (1.17, 2.80)	0.0789216	7.9%	1.01005	1.24334
CENPO	1	0.0083981	1.86947	1.17397	2.97701	1.87 (1.17, 2.98)	0.0805035	8.1%	1.01005	1.23695
RPS8	1	0.00843944	1.88235	1.17569	3.01375	1.88 (1.18, 3.01)	0.0805934	8.1%	1.01005	1.23575
KCNMB3	-1	0.0068277	0.7774	0.647758	0.932989	0.78 (0.65, 0.93)	0.0721328	7.2%	1.01005	1.22117
IQCG	1	0.00660325	1.25344	1.06491	1.47535	1.25 (1.06, 1.48)	0.0712512	7.1%	1.01005	1.19967
LOC100288842	-1	0.00809771	0.634636	0.453271	0.888569	0.63 (0.45, 0.89)	0.0790162	7.9%	1.00904	1.27089
PHF11	-1	0.00819369	0.615513	0.429537	0.882011	0.62 (0.43, 0.88)	0.079573	8.0%	1.00904	1.27086
NCRNA00160	-1	0.00809462	0.635782	0.454704	0.888971	0.64 (0.45, 0.89)	0.0790162	7.9%	1.00904	1.27084
TMUB2	-1	0.00817129	0.634145	0.452485	0.888737	0.63 (0.45, 0.89)	0.0795088	8.0%	1.00904	1.2706
SURF2	-1	0.00828188	0.612248	0.425364	0.881238	0.61 (0.43, 0.88)	0.0800479	8.0%	1.00904	1.27039
C14orf38	-1	0.00823941	0.632938	0.450824	0.888619	0.63 (0.45, 0.89)	0.0798147	8.0%	1.00904	1.27036
ABL1	-1	0.00834792	0.623631	0.439081	0.885748	0.62 (0.44, 0.89)	0.0802703	8.0%	1.00904	1.27016
ZNF528	-1	0.008403	0.620121	0.434652	0.884731	0.62 (0.43, 0.88)	0.0805035	8.1%	1.00904	1.26993
NOSTRIN	-1	0.0083957	0.614146	0.427393	0.882502	0.61 (0.43, 0.88)	0.0805035	8.1%	1.00904	1.26991
NXNL2	-1	0.00819618	0.646265	0.467589	0.893218	0.65 (0.47, 0.89)	0.079573	8.0%	1.00904	1.26958
LIMA1	-1	0.00844323	0.604904	0.416128	0.879317	0.60 (0.42, 0.88)	0.0805934	8.1%	1.00904	1.26937
CCDC97	-1	0.00852992	0.618378	0.432225	0.884705	0.62 (0.43, 0.88)	0.0810741	8.1%	1.00904	1.26935
KDM4D	-1	0.00852295	0.614399	0.4274	0.883217	0.61 (0.43, 0.88)	0.0810741	8.1%	1.00904	1.26933
WDTC1	-1	0.00853085	0.628828	0.44505	0.888496	0.63 (0.45, 0.89)	0.0810741	8.1%	1.00904	1.26924
LOC100188947	-1	0.00851099	0.607164	0.418683	0.880494	0.61 (0.42, 0.88)	0.0810741	8.1%	1.00904	1.26915
TNIP2	-1	0.00842445	0.598315	0.408299	0.87676	0.60 (0.41, 0.88)	0.0805934	8.1%	1.00904	1.26907
C1orf174	-1	0.00803378	0.656539	0.480992	0.896155	0.66 (0.48, 0.90)	0.0789046	7.9%	1.00904	1.26902
GLRX5	-1	0.00831389	0.648245	0.469809	0.894451	0.65 (0.47, 0.89)	0.0802156	8.0%	1.00904	1.2689
TSPYL2	-1	0.0086082	0.608952	0.420609	0.881633	0.61 (0.42, 0.88)	0.0813946	8.1%	1.00904	1.26878
MAN2B2	-1	0.00860634	0.607133	0.418421	0.880954	0.61 (0.42, 0.88)	0.0813946	8.1%	1.00904	1.26871
CLASRP	-1	0.00823178	0.658009	0.482402	0.897543	0.66 (0.48, 0.90)	0.0798147	8.0%	1.00904	1.26802
ELP3	-1	0.00853031	0.590449	0.398732	0.874347	0.59 (0.40, 0.87)	0.0810741	8.1%	1.00904	1.26792
NEK10	-1	0.00843099	0.585273	0.392889	0.871861	0.59 (0.39, 0.87)	0.0805934	8.1%	1.00904	1.2679
MR1	-1	0.00838229	0.58271	0.39001	0.870622	0.58 (0.39, 0.87)	0.0805035	8.1%	1.00904	1.26786
TSC1	-1	0.00868764	0.584005	0.390797	0.872734	0.58 (0.39, 0.87)	0.0817358	8.2%	1.00904	1.2665
BRD3	-1	0.0086252	0.579162	0.3853	0.870564	0.58 (0.39, 0.87)	0.0814374	8.1%	1.00904	1.26624
ASTN2	-1	0.00882454	0.556442	0.358827	0.862888	0.56 (0.36, 0.86)	0.0823078	8.2%	1.00904	1.26179
MGRN1	-1	0.00863511	0.540452	0.341435	0.855472	0.54 (0.34, 0.86)	0.081472	8.1%	1.00904	1.25965
ABAT	-1	0.00869436	0.528931	0.328687	0.851167	0.53 (0.33, 0.85)	0.0817358	8.2%	1.00904	1.2568
EXT1	1	0.00827143	1.54057	1.11786	2.12313	1.54 (1.12, 2.12)	0.0800419	8.0%	1.00904	1.25245
PSME4	1	0.00810215	1.51369	1.1137	2.05733	1.51 (1.11, 2.06)	0.0790162	7.9%	1.00904	1.2524
SSBP1	1	0.00814539	1.51779	1.11425	2.06749	1.52 (1.11, 2.07)	0.0793158	7.9%	1.00904	1.25238
C1orf9	1	0.00840267	1.55504	1.11981	2.15942	1.56 (1.12, 2.16)	0.0805035	8.1%	1.00904	1.25207
NME2	1	0.00808226	1.49185	1.10961	2.00576	1.49 (1.11, 2.01)	0.0790162	7.9%	1.00904	1.25141
LYZL6	1	0.00827512	1.49632	1.10947	2.01806	1.50 (1.11, 2.02)	0.0800419	8.0%	1.00904	1.2509
GABRG2	1	0.00801239	1.47635	1.10695	1.96902	1.48 (1.11, 1.97)	0.0788439	7.9%	1.00904	1.25066
FAF2	1	0.00860457	1.62279	1.13087	2.32869	1.62 (1.13, 2.33)	0.0813946	8.1%	1.00904	1.25037
TNFRSF21	1	0.00823458	1.48379	1.10727	1.98834	1.48 (1.11, 1.99)	0.0798147	8.0%	1.00904	1.25032
CNGA1	1	0.00795389	1.46693	1.1054	1.94671	1.47 (1.11, 1.95)	0.0785048	7.9%	1.00904	1.25014
RPH3A	1	0.00785007	1.4239	1.0973	1.8477	1.42 (1.10, 1.85)	0.0779515	7.8%	1.00904	1.24583
TMPRSS13	1	0.00874733	1.83547	1.16567	2.89013	1.84 (1.17, 2.89)	0.0819387	8.2%	1.00904	1.23759
RNASE11	1	0.00756108	1.36367	1.08608	1.71221	1.36 (1.09, 1.71)	0.0768154	7.7%	1.00904	1.23583
RPL37	1	0.00892252	2.00028	1.18966	3.36325	2.00 (1.19, 3.36)	0.0828943	8.3%	1.00904	1.22397
IQCF5	1	0.00704836	1.28894	1.07165	1.5503	1.29 (1.07, 1.55)	0.0734547	7.3%	1.00904	1.21423
DNAJC12	-1	0.00873326	0.611984	0.423981	0.883352	0.61 (0.42, 0.88)	0.0819387	8.2%	1.00803	1.26832
CMA1	-1	0.00869392	0.606334	0.417256	0.881092	0.61 (0.42, 0.88)	0.0817358	8.2%	1.00803	1.26827
TCTN1	-1	0.00879155	0.628848	0.444474	0.889705	0.63 (0.44, 0.89)	0.0821174	8.2%	1.00803	1.26813
RPUSD3	-1	0.00891101	0.612113	0.423729	0.884251	0.61 (0.42, 0.88)	0.0828868	8.3%	1.00803	1.26753
UBA7	-1	0.00894083	0.61101	0.422326	0.883994	0.61 (0.42, 0.88)	0.0829297	8.3%	1.00803	1.26736
ATXN3	-1	0.00901408	0.616926	0.42934	0.886471	0.62 (0.43, 0.89)	0.0834201	8.3%	1.00803	1.26721
IFT27	-1	0.00874386	0.651895	0.473444	0.897606	0.65 (0.47, 0.90)	0.0819387	8.2%	1.00803	1.26679
TTC31	-1	0.0087735	0.65295	0.474719	0.898099	0.65 (0.47, 0.90)	0.0820661	8.2%	1.00803	1.26656
SH3RF2	-1	0.0089498	0.59421	0.402197	0.877891	0.59 (0.40, 0.88)	0.0829429	8.3%	1.00803	1.26628
TTC12	-1	0.00902816	0.534468	0.333952	0.855382	0.53 (0.33, 0.86)	0.0834913	8.3%	1.00803	1.25633
FHAD1	-1	0.00842608	0.705902	0.544775	0.914687	0.71 (0.54, 0.91)	0.0805934	8.1%	1.00803	1.25567
PCDHGA6	1	0.00857564	1.58704	1.12466	2.23954	1.59 (1.12, 2.24)	0.0813814	8.1%	1.00803	1.25123
ANTXRL	1	0.00868012	1.56052	1.11926	2.17575	1.56 (1.12, 2.18)	0.0817358	8.2%	1.00803	1.2509
ABTB2	1	0.00852321	1.51591	1.11189	2.06673	1.52 (1.11, 2.07)	0.0810741	8.1%	1.00803	1.25076
C1orf38	1	0.00871328	1.57879	1.12237	2.2208	1.58 (1.12, 2.22)	0.0818546	8.2%	1.00803	1.2507
PCDHGB4	1	0.00874164	1.56038	1.11889	2.17606	1.56 (1.12, 2.18)	0.0819387	8.2%	1.00803	1.25063
CPLX2	1	0.00855836	1.50909	1.11043	2.05087	1.51 (1.11, 2.05)	0.0812764	8.1%	1.00803	1.25036
MVD	1	0.00876047	1.52561	1.11245	2.09223	1.53 (1.11, 2.09)	0.082003	8.2%	1.00803	1.25009
CDH8	1	0.00879115	1.51986	1.11123	2.07875	1.52 (1.11, 2.08)	0.0821174	8.2%	1.00803	1.24981
ULBP1	1	0.00865969	1.49904	1.10803	2.02803	1.50 (1.11, 2.03)	0.0816449	8.2%	1.00803	1.24953
HERPUD1	1	0.0083389	1.47781	1.1056	1.97532	1.48 (1.11, 1.98)	0.0802427	8.0%	1.00803	1.24952
FAM20A	1	0.00886011	1.61751	1.12839	2.31864	1.62 (1.13, 2.32)	0.0825216	8.3%	1.00803	1.24934
CACNA1B	1	0.00832389	1.47356	1.10486	1.9653	1.47 (1.10, 1.97)	0.0802156	8.0%	1.00803	1.24927
ATL2	1	0.00859252	1.47324	1.10349	1.96688	1.47 (1.10, 1.97)	0.0813946	8.1%	1.00803	1.24825
STIL	1	0.00885645	1.65262	1.13451	2.40733	1.65 (1.13, 2.41)	0.0825216	8.3%	1.00803	1.24816
ZGPAT	1	0.00858668	1.46981	1.10286	1.95885	1.47 (1.10, 1.96)	0.0813946	8.1%	1.00803	1.24802
S100A8	1	0.00862396	1.4698	1.10268	1.95915	1.47 (1.10, 1.96)	0.0814374	8.1%	1.00803	1.24788
FIGF	1	0.00900202	1.68964	1.13989	2.50453	1.69 (1.14, 2.50)	0.0833676	8.3%	1.00803	1.24575
RAPGEF2	1	0.00891201	1.79785	1.15836	2.79037	1.80 (1.16, 2.79)	0.0828868	8.3%	1.00803	1.23944
SLURP1	1	0.00804274	1.33588	1.07835	1.65492	1.34 (1.08, 1.65)	0.0789046	7.9%	1.00803	1.22756
RHBDD3	1	0.00928182	1.97051	1.18207	3.28483	1.97 (1.18, 3.28)	0.0849348	8.5%	1.00803	1.2244
PGA3	1	0.00768969	1.28889	1.06947	1.55332	1.29 (1.07, 1.55)	0.0770713	7.7%	1.00803	1.21297
LMAN2L	-1	0.00924893	0.631138	0.446281	0.892565	0.63 (0.45, 0.89)	0.0848717	8.5%	1.00702	1.26619
GPR68	-1	0.00926226	0.617241	0.429169	0.887732	0.62 (0.43, 0.89)	0.0849344	8.5%	1.00702	1.26616
BLOC1S1_RDH5	-1	0.00930281	0.615648	0.427139	0.887353	0.62 (0.43, 0.89)	0.0849625	8.5%	1.00702	1.26595
SLC7A13	-1	0.00930651	0.615856	0.427383	0.887444	0.62 (0.43, 0.89)	0.0849625	8.5%	1.00702	1.26594
LOC100379224	-1	0.00920572	0.641327	0.459083	0.895918	0.64 (0.46, 0.90)	0.0846537	8.5%	1.00702	1.26591
STOX1	-1	0.00937336	0.604853	0.413935	0.883828	0.60 (0.41, 0.88)	0.0851484	8.5%	1.00702	1.26517
STK11	-1	0.00927752	0.593666	0.400811	0.879316	0.59 (0.40, 0.88)	0.0849348	8.5%	1.00702	1.26474
FSD1L	-1	0.00908356	0.662607	0.486377	0.902692	0.66 (0.49, 0.90)	0.0838255	8.4%	1.00702	1.26415
HCN1	-1	0.00920187	0.57999	0.384933	0.873889	0.58 (0.38, 0.87)	0.0846537	8.5%	1.00702	1.26358
MTRF1	-1	0.00881664	0.673659	0.50125	0.905368	0.67 (0.50, 0.91)	0.0822928	8.2%	1.00702	1.26319
KITLG	-1	0.00932099	0.581255	0.386137	0.874966	0.58 (0.39, 0.87)	0.0849789	8.5%	1.00702	1.26319
TRIM45	-1	0.00928863	0.554798	0.355916	0.864813	0.55 (0.36, 0.86)	0.0849376	8.5%	1.00702	1.2592
LOC729668	1	0.00892552	1.53702	1.11367	2.12129	1.54 (1.11, 2.12)	0.0828943	8.3%	1.00702	1.24966
PRDX4	1	0.00907468	1.5828	1.12105	2.23475	1.58 (1.12, 2.23)	0.0838028	8.4%	1.00702	1.2491
MAT2A	1	0.00910448	1.59809	1.12356	2.27304	1.60 (1.12, 2.27)	0.0839593	8.4%	1.00702	1.24872
TMEM140	1	0.00906064	1.48183	1.10288	1.991	1.48 (1.10, 1.99)	0.0837324	8.4%	1.00702	1.24712
PLEKHG1	1	0.00933219	1.66676	1.13395	2.44993	1.67 (1.13, 2.45)	0.0849789	8.5%	1.00702	1.24533
IL1A	1	0.00944042	1.69299	1.13763	2.51945	1.69 (1.14, 2.52)	0.0854283	8.5%	1.00702	1.24351
ARHGEF4	1	0.00941455	1.70866	1.14037	2.56015	1.71 (1.14, 2.56)	0.0853124	8.5%	1.00702	1.24275
ZNF695	1	0.00942575	1.86516	1.16505	2.986	1.87 (1.17, 2.99)	0.0853546	8.5%	1.00702	1.23186
RAD9A	-1	0.00933039	0.645272	0.463772	0.897803	0.65 (0.46, 0.90)	0.0849789	8.5%	1.00602	1.26516
FXN	-1	0.00959081	0.626174	0.4394	0.89234	0.63 (0.44, 0.89)	0.0862275	8.6%	1.00602	1.26489
TSGA10	-1	0.00962427	0.627656	0.441156	0.892999	0.63 (0.44, 0.89)	0.0862977	8.6%	1.00602	1.26475
TOPORS	-1	0.00957128	0.612865	0.423169	0.887598	0.61 (0.42, 0.89)	0.0861943	8.6%	1.00602	1.26474
RNF180	-1	0.00949659	0.644638	0.462615	0.898281	0.64 (0.46, 0.90)	0.0857583	8.6%	1.00602	1.26458
CCDC28B	-1	0.00971045	0.623393	0.43572	0.8919	0.62 (0.44, 0.89)	0.0866706	8.7%	1.00602	1.26441
NAGPA	-1	0.00937689	0.653084	0.473564	0.900656	0.65 (0.47, 0.90)	0.0851484	8.5%	1.00602	1.26429
RPS27L	-1	0.0097375	0.632508	0.446925	0.895155	0.63 (0.45, 0.90)	0.0867888	8.7%	1.00602	1.26423
TEX9	-1	0.00976357	0.615616	0.426095	0.889432	0.62 (0.43, 0.89)	0.0867888	8.7%	1.00602	1.26405
LOC729375	-1	0.00955073	0.651396	0.471048	0.900793	0.65 (0.47, 0.90)	0.0860686	8.6%	1.00602	1.26382
POLR3K	-1	0.00967405	0.647156	0.465414	0.899865	0.65 (0.47, 0.90)	0.0864048	8.6%	1.00602	1.26374
LZTFL1	-1	0.00952693	0.653398	0.473644	0.901371	0.65 (0.47, 0.90)	0.0859728	8.6%	1.00602	1.26371
ZNF425	-1	0.00953401	0.653247	0.473437	0.901349	0.65 (0.47, 0.90)	0.0859772	8.6%	1.00602	1.2637
LOC57653	-1	0.00945529	0.655942	0.477039	0.901938	0.66 (0.48, 0.90)	0.0855036	8.6%	1.00602	1.26369
MYH3	-1	0.00962569	0.591287	0.397229	0.880147	0.59 (0.40, 0.88)	0.0862977	8.6%	1.00602	1.26297
RUSC2	-1	0.00959477	0.66456	0.487801	0.905367	0.66 (0.49, 0.91)	0.0862275	8.6%	1.00602	1.26208
CCDC66	-1	0.00941396	0.704256	0.540502	0.917624	0.70 (0.54, 0.92)	0.0853124	8.5%	1.00602	1.2534
PECI	-1	0.00894203	0.714209	0.554926	0.919211	0.71 (0.55, 0.92)	0.0829297	8.3%	1.00602	1.25119
CLCN5	1	0.00931087	1.55212	1.11435	2.16185	1.55 (1.11, 2.16)	0.0849625	8.5%	1.00602	1.24826
SCFD2	1	0.00935787	1.5606	1.1156	2.1831	1.56 (1.12, 2.18)	0.0851484	8.5%	1.00602	1.24808
KRTCAP2	1	0.00948188	1.57922	1.11819	2.23034	1.58 (1.12, 2.23)	0.0856847	8.6%	1.00602	1.24743
UCHL5	1	0.00936497	1.61562	1.1251	2.31999	1.62 (1.13, 2.32)	0.0851484	8.5%	1.00602	1.24716
ME1	1	0.00963294	1.57132	1.11602	2.21238	1.57 (1.12, 2.21)	0.0862977	8.6%	1.00602	1.24691
LRRC28	1	0.00965545	1.57645	1.11678	2.22533	1.58 (1.12, 2.23)	0.0862977	8.6%	1.00602	1.24676
OXR1	1	0.00964308	1.52612	1.10808	2.10186	1.53 (1.11, 2.10)	0.0862977	8.6%	1.00602	1.24668
EML4	1	0.00939952	1.48613	1.10208	2.004	1.49 (1.10, 2.00)	0.0852946	8.5%	1.00602	1.24615
AZIN1	1	0.00928127	1.4656	1.09885	1.95474	1.47 (1.10, 1.95)	0.0849348	8.5%	1.00602	1.24526
LOC643037	1	0.00912929	1.45573	1.0977	1.93054	1.46 (1.10, 1.93)	0.0841286	8.4%	1.00602	1.24499
IGF2R	1	0.00975677	1.63289	1.12577	2.36845	1.63 (1.13, 2.37)	0.0867888	8.7%	1.00602	1.24489
SCAPER	1	0.00979083	1.63757	1.12635	2.38082	1.64 (1.13, 2.38)	0.0869127	8.7%	1.00602	1.24457
HEATR6	1	0.00923469	1.43082	1.09256	1.8738	1.43 (1.09, 1.87)	0.0848604	8.5%	1.00602	1.24218
CFDP1	1	0.0091816	1.41678	1.09012	1.84132	1.42 (1.09, 1.84)	0.084551	8.5%	1.00602	1.24062
NXPH4	1	0.00963114	1.73314	1.14292	2.62817	1.73 (1.14, 2.63)	0.0862977	8.6%	1.00602	1.24025
LSS	1	0.00963785	1.74055	1.14406	2.64806	1.74 (1.14, 2.65)	0.0862977	8.6%	1.00602	1.23975
CSPG5	1	0.0097803	1.83975	1.15851	2.92159	1.84 (1.16, 2.92)	0.0868784	8.7%	1.00602	1.23205
DEFB126	1	0.00924303	1.35364	1.07766	1.7003	1.35 (1.08, 1.70)	0.0848717	8.5%	1.00602	1.2292
LOC440335	-1	0.00981157	0.630406	0.444159	0.894752	0.63 (0.44, 0.89)	0.0869786	8.7%	1.00501	1.26399
ALKBH3	-1	0.00988964	0.612112	0.421571	0.888774	0.61 (0.42, 0.89)	0.0873741	8.7%	1.00501	1.2634
RGS14	-1	0.00980438	0.64688	0.464792	0.900303	0.65 (0.46, 0.90)	0.0869739	8.7%	1.00501	1.26329
EMP3	-1	0.00994996	0.611803	0.421068	0.888937	0.61 (0.42, 0.89)	0.0876632	8.8%	1.00501	1.26314
MZT2B	-1	0.00996264	0.60602	0.41406	0.886974	0.61 (0.41, 0.89)	0.0876632	8.8%	1.00501	1.26277
C14orf132	-1	0.0101778	0.619715	0.430224	0.892668	0.62 (0.43, 0.89)	0.0887788	8.9%	1.00501	1.26252
HSPA1L	-1	0.00996071	0.660209	0.481447	0.905346	0.66 (0.48, 0.91)	0.0876632	8.8%	1.00501	1.26142
MINK1	-1	0.0100436	0.661395	0.482801	0.906052	0.66 (0.48, 0.91)	0.0881973	8.8%	1.00501	1.261
KIF13B	-1	0.0101031	0.584944	0.388746	0.880163	0.58 (0.39, 0.88)	0.088589	8.9%	1.00501	1.26019
ZNF813	-1	0.00965125	0.689217	0.519927	0.913629	0.69 (0.52, 0.91)	0.0862977	8.6%	1.00501	1.25702
VPS24	-1	0.00986449	0.692923	0.524425	0.915561	0.69 (0.52, 0.92)	0.08727	8.7%	1.00501	1.25545
CLEC16A	-1	0.0102815	0.557357	0.356649	0.871015	0.56 (0.36, 0.87)	0.089086	8.9%	1.00501	1.2551
NOMO2	-1	0.00984737	0.701059	0.535341	0.918077	0.70 (0.54, 0.92)	0.0872367	8.7%	1.00501	1.2532
NDUFS6	1	0.00974941	1.54429	1.11074	2.14706	1.54 (1.11, 2.15)	0.0867888	8.7%	1.00501	1.2465
LRPPRC	1	0.00976088	1.55171	1.11197	2.16536	1.55 (1.11, 2.17)	0.0867888	8.7%	1.00501	1.24649
HEBP2	1	0.00991518	1.57074	1.11444	2.21386	1.57 (1.11, 2.21)	0.0875405	8.8%	1.00501	1.2458
TRAM1	1	0.0101483	1.56251	1.11186	2.19582	1.56 (1.11, 2.20)	0.0886995	8.9%	1.00501	1.24497
XPOT	1	0.0101602	1.58004	1.11475	2.23954	1.58 (1.11, 2.24)	0.0887255	8.9%	1.00501	1.24471
UFD1L	1	0.0101197	1.58985	1.1166	2.26368	1.59 (1.12, 2.26)	0.0886086	8.9%	1.00501	1.24468
GGT8P	1	0.00992679	1.61868	1.12245	2.33429	1.62 (1.12, 2.33)	0.0875838	8.8%	1.00501	1.24468
RIPPLY1	1	0.0100674	1.60426	1.11928	2.29939	1.60 (1.12, 2.30)	0.0883466	8.8%	1.00501	1.24454
TRPC7	1	0.0100384	1.62776	1.12333	2.3587	1.63 (1.12, 2.36)	0.0881973	8.8%	1.00501	1.2439
C14orf145	1	0.00986091	1.46909	1.09693	1.96752	1.47 (1.10, 1.97)	0.08727	8.7%	1.00501	1.24358
CENPW	1	0.0101086	1.62901	1.12314	2.36273	1.63 (1.12, 2.36)	0.088589	8.9%	1.00501	1.24356
SYCN	1	0.00988013	1.4561	1.09451	1.93716	1.46 (1.09, 1.94)	0.0873492	8.7%	1.00501	1.24258
MGC87042	1	0.00958786	1.43332	1.09156	1.88209	1.43 (1.09, 1.88)	0.0862275	8.6%	1.00501	1.24137
SIX2	1	0.00994005	1.43479	1.09039	1.88797	1.43 (1.09, 1.89)	0.0876415	8.8%	1.00501	1.24046
MST4	1	0.0103033	1.6961	1.13281	2.5395	1.70 (1.13, 2.54)	0.089086	8.9%	1.00501	1.23948
PCDHGA7	1	0.0101649	1.80299	1.15021	2.82625	1.80 (1.15, 2.83)	0.0887255	8.9%	1.00501	1.23297
UBR1	1	0.00972351	1.35408	1.07609	1.70388	1.35 (1.08, 1.70)	0.0867279	8.7%	1.00501	1.22819
PLEKHM2	-1	0.0102295	0.642718	0.458665	0.900629	0.64 (0.46, 0.90)	0.0890428	8.9%	1.00401	1.26202
ZNF594	-1	0.0103161	0.635916	0.449963	0.898716	0.64 (0.45, 0.90)	0.0890921	8.9%	1.00401	1.26199
SHF	-1	0.0104075	0.642288	0.457762	0.901197	0.64 (0.46, 0.90)	0.089328	8.9%	1.00401	1.26141
PHLDB1	-1	0.0104878	0.623034	0.433656	0.895113	0.62 (0.43, 0.90)	0.089803	9.0%	1.00401	1.26141
CBX7	-1	0.0104118	0.642401	0.457896	0.901252	0.64 (0.46, 0.90)	0.089328	8.9%	1.00401	1.26139
GJA1	-1	0.0103953	0.611903	0.420259	0.890939	0.61 (0.42, 0.89)	0.089328	8.9%	1.00401	1.26138
RSPO1	-1	0.0103472	0.60517	0.412232	0.88841	0.61 (0.41, 0.89)	0.0893018	8.9%	1.00401	1.26116
CYTH2	-1	0.0103851	0.607341	0.414766	0.889328	0.61 (0.41, 0.89)	0.089328	8.9%	1.00401	1.26116
LRGUK	-1	0.0102544	0.654377	0.473387	0.904566	0.65 (0.47, 0.90)	0.0890802	8.9%	1.00401	1.26107
C16orf5	-1	0.0102422	0.656194	0.475732	0.905113	0.66 (0.48, 0.91)	0.0890428	8.9%	1.00401	1.26093
SIRT3	-1	0.0103954	0.659996	0.480296	0.906929	0.66 (0.48, 0.91)	0.089328	8.9%	1.00401	1.26
KIAA1644	-1	0.0106369	0.652465	0.470186	0.905409	0.65 (0.47, 0.91)	0.0903683	9.0%	1.00401	1.25996
LRTOMT	-1	0.0104004	0.592156	0.396608	0.884118	0.59 (0.40, 0.88)	0.089328	8.9%	1.00401	1.25978
BCKDHA	-1	0.0102915	0.666844	0.489332	0.90875	0.67 (0.49, 0.91)	0.089086	8.9%	1.00401	1.25945
WDR65	-1	0.0102884	0.668634	0.491657	0.909314	0.67 (0.49, 0.91)	0.089086	8.9%	1.00401	1.25919
TMOD4	-1	0.010546	0.663473	0.484474	0.908608	0.66 (0.48, 0.91)	0.0901087	9.0%	1.00401	1.25909
SLC25A45	-1	0.010477	0.66544	0.487149	0.908983	0.67 (0.49, 0.91)	0.0897697	9.0%	1.00401	1.25905
RBM45	-1	0.0105711	0.666124	0.48785	0.909546	0.67 (0.49, 0.91)	0.0901617	9.0%	1.00401	1.25866
PARP3	-1	0.0101312	0.67822	0.504469	0.911815	0.68 (0.50, 0.91)	0.0886093	8.9%	1.00401	1.25802
TMEM108	-1	0.0106025	0.581152	0.383276	0.881186	0.58 (0.38, 0.88)	0.0903112	9.0%	1.00401	1.25761
ZNF263	-1	0.0101244	0.680934	0.508045	0.912657	0.68 (0.51, 0.91)	0.0886086	8.9%	1.00401	1.25749
FMNL3	-1	0.0104493	0.679566	0.50561	0.913371	0.68 (0.51, 0.91)	0.089591	9.0%	1.00401	1.2568
FAM115A	-1	0.0101858	0.690077	0.520008	0.915768	0.69 (0.52, 0.92)	0.0887888	8.9%	1.00401	1.25525
CHEK2	1	0.0102383	1.5534	1.10987	2.17418	1.55 (1.11, 2.17)	0.0890428	8.9%	1.00401	1.24467
RFC4	1	0.0103085	1.52874	1.10534	2.11431	1.53 (1.11, 2.11)	0.089086	8.9%	1.00401	1.2443
REPS1	1	0.0105216	1.54658	1.10735	2.16003	1.55 (1.11, 2.16)	0.0900337	9.0%	1.00401	1.24364
IL17C	1	0.0105478	1.49903	1.09918	2.04434	1.50 (1.10, 2.04)	0.0901087	9.0%	1.00401	1.24279
ANKRD30BP2	1	0.0103032	1.47926	1.09682	1.99504	1.48 (1.10, 2.00)	0.089086	8.9%	1.00401	1.24274
AKAP13	1	0.0105566	1.48263	1.09632	2.00507	1.48 (1.10, 2.01)	0.0901087	9.0%	1.00401	1.24209
DSCR8	1	0.0102783	1.46676	1.09473	1.96523	1.47 (1.09, 1.97)	0.089086	8.9%	1.00401	1.24208
HSD11B1	1	0.0103958	1.45675	1.09248	1.9425	1.46 (1.09, 1.94)	0.089328	8.9%	1.00401	1.24102
ZPBP2	1	0.0100052	1.44168	1.09138	1.90443	1.44 (1.09, 1.90)	0.0879782	8.8%	1.00401	1.24094
PPP1R14C	1	0.0106095	1.69438	1.13072	2.53901	1.69 (1.13, 2.54)	0.0903126	9.0%	1.00401	1.23828
DEFB123	1	0.0102291	1.41852	1.0863	1.85234	1.42 (1.09, 1.85)	0.0890428	8.9%	1.00401	1.23782
CYHR1	1	0.0106198	1.71214	1.13341	2.58639	1.71 (1.13, 2.59)	0.0903407	9.0%	1.00401	1.23717
TTLL2	1	0.0104001	1.4106	1.08422	1.83523	1.41 (1.08, 1.84)	0.089328	8.9%	1.00401	1.23636
UBLCP1	1	0.0106657	1.72269	1.13475	2.61525	1.72 (1.13, 2.62)	0.0904364	9.0%	1.00401	1.23631
AMTN	1	0.0102601	1.39084	1.08113	1.78926	1.39 (1.08, 1.79)	0.0890802	8.9%	1.00401	1.23389
CDCA2	1	0.0106288	1.76544	1.14147	2.73049	1.77 (1.14, 2.73)	0.0903584	9.0%	1.00401	1.23359
ZNF763	-1	0.0107932	0.638378	0.452083	0.901441	0.64 (0.45, 0.90)	0.0911626	9.1%	1.003	1.26022
HSPG2	-1	0.0108531	0.611521	0.418867	0.892784	0.61 (0.42, 0.89)	0.0915292	9.2%	1.003	1.25961
NFE2L1	-1	0.0107515	0.652591	0.47012	0.905884	0.65 (0.47, 0.91)	0.0909869	9.1%	1.003	1.25957
C20orf96	-1	0.0109562	0.64525	0.460408	0.904301	0.65 (0.46, 0.90)	0.0921223	9.2%	1.003	1.25938
ZNF568	-1	0.010974	0.650517	0.467047	0.906058	0.65 (0.47, 0.91)	0.0921535	9.2%	1.003	1.259
C11orf74	-1	0.0107704	0.659257	0.47861	0.908089	0.66 (0.48, 0.91)	0.0910289	9.1%	1.003	1.25887
ARSD	-1	0.0110233	0.651673	0.468423	0.906611	0.65 (0.47, 0.91)	0.0924482	9.2%	1.003	1.25875
CCDC11	-1	0.0112483	0.616343	0.423949	0.896047	0.62 (0.42, 0.90)	0.0933761	9.3%	1.003	1.2584
RNF126	-1	0.0108228	0.66402	0.48464	0.909793	0.66 (0.48, 0.91)	0.091354	9.1%	1.003	1.25815
DYNC1I2	-1	0.0110913	0.659235	0.477962	0.909257	0.66 (0.48, 0.91)	0.0927363	9.3%	1.003	1.25786
DDX47	-1	0.0109179	0.591851	0.395193	0.88637	0.59 (0.40, 0.89)	0.0918595	9.2%	1.003	1.25767
IKBKAP	-1	0.0110931	0.593574	0.396883	0.887744	0.59 (0.40, 0.89)	0.0927363	9.3%	1.003	1.25718
PHGR1	-1	0.0106453	0.676279	0.500922	0.913024	0.68 (0.50, 0.91)	0.090381	9.0%	1.003	1.25683
FAM120A	-1	0.0111209	0.585269	0.387042	0.885019	0.59 (0.39, 0.89)	0.0928495	9.3%	1.003	1.25607
C18orf55	-1	0.0110923	0.675431	0.498962	0.914312	0.68 (0.50, 0.91)	0.0927363	9.3%	1.003	1.25566
LRRC56	-1	0.010592	0.683821	0.510938	0.9152	0.68 (0.51, 0.92)	0.0902808	9.0%	1.003	1.25552
HYAL2	-1	0.0106553	0.702462	0.535686	0.92116	0.70 (0.54, 0.92)	0.0904071	9.0%	1.003	1.25065
TRPC6	-1	0.0112883	0.543635	0.339271	0.871098	0.54 (0.34, 0.87)	0.0935892	9.4%	1.003	1.24802
PRDM1	1	0.0108646	1.56368	1.10853	2.20571	1.56 (1.11, 2.21)	0.0915292	9.2%	1.003	1.2423
C20orf30	1	0.0110382	1.5477	1.1051	2.16755	1.55 (1.11, 2.17)	0.0924551	9.2%	1.003	1.24181
ATP11B	1	0.0111693	1.5592	1.10636	2.1974	1.56 (1.11, 2.20)	0.0929561	9.3%	1.003	1.24127
SPATA5L1	1	0.0111411	1.50621	1.09781	2.06654	1.51 (1.10, 2.07)	0.0928995	9.3%	1.003	1.24105
NUDT21	1	0.0110328	1.59936	1.11346	2.29731	1.60 (1.11, 2.30)	0.0924551	9.2%	1.003	1.24093
RASGRF1	1	0.0112255	1.57012	1.10785	2.22529	1.57 (1.11, 2.23)	0.0933049	9.3%	1.003	1.24092
LIX1	1	0.0111168	1.59279	1.112	2.28146	1.59 (1.11, 2.28)	0.0928495	9.3%	1.003	1.24081
ITPRIP	1	0.0109666	1.62563	1.11797	2.36382	1.63 (1.12, 2.36)	0.0921505	9.2%	1.003	1.24027
PLA2G7	1	0.0107399	1.44683	1.08935	1.92161	1.45 (1.09, 1.92)	0.0909481	9.1%	1.003	1.23922
MYLK2	1	0.0108908	1.66083	1.1239	2.45428	1.66 (1.12, 2.45)	0.0916907	9.2%	1.003	1.23896
ZNF223	-1	0.0103932	0.73561	0.581635	0.930348	0.74 (0.58, 0.93)	0.089328	8.9%	1.003	1.23888
PDE2A	1	0.010558	1.42743	1.08664	1.8751	1.43 (1.09, 1.88)	0.0901087	9.0%	1.003	1.23791
WASF3	1	0.0112106	1.68404	1.12569	2.51932	1.68 (1.13, 2.52)	0.0932411	9.3%	1.003	1.23643
AKR1A1	1	0.0108605	1.40746	1.08198	1.83085	1.41 (1.08, 1.83)	0.0915292	9.2%	1.003	1.23474
SATB2	1	0.0111619	1.71989	1.13137	2.61454	1.72 (1.13, 2.61)	0.0929541	9.3%	1.003	1.23442
COL6A4P1	1	0.011152	1.73679	1.13395	2.66011	1.74 (1.13, 2.66)	0.0929312	9.3%	1.003	1.23335
GPR180	1	0.0110188	1.78398	1.14174	2.78747	1.78 (1.14, 2.79)	0.0924482	9.2%	1.003	1.23058
SPANXN2	1	0.0107659	1.36875	1.07536	1.7422	1.37 (1.08, 1.74)	0.0910289	9.1%	1.003	1.22885
ZNF716	1	0.0107085	1.34172	1.07058	1.68154	1.34 (1.07, 1.68)	0.0907406	9.1%	1.003	1.22324
CIZ1	-1	0.0112644	0.639803	0.452953	0.903733	0.64 (0.45, 0.90)	0.0934504	9.3%	1.002	1.25857
MORN1	-1	0.0113977	0.634304	0.445815	0.902484	0.63 (0.45, 0.90)	0.0940329	9.4%	1.002	1.25823
LOC400043	-1	0.011246	0.649951	0.465806	0.906894	0.65 (0.47, 0.91)	0.0933761	9.3%	1.002	1.25815
CAPG	-1	0.0113995	0.639835	0.452734	0.904259	0.64 (0.45, 0.90)	0.0940329	9.4%	1.002	1.25813
LOC100129931	-1	0.0114722	0.645391	0.459597	0.906294	0.65 (0.46, 0.91)	0.0941575	9.4%	1.002	1.25768
LRRC23	-1	0.0116078	0.636963	0.448739	0.904138	0.64 (0.45, 0.90)	0.0947934	9.5%	1.002	1.2575
KIAA0528	-1	0.0115925	0.644316	0.458011	0.906403	0.64 (0.46, 0.91)	0.094787	9.5%	1.002	1.25734
SARS	-1	0.0114667	0.610638	0.416592	0.895069	0.61 (0.42, 0.90)	0.0941575	9.4%	1.002	1.25729
ALDH1B1	-1	0.0117269	0.633916	0.444708	0.903626	0.63 (0.44, 0.90)	0.0954677	9.5%	1.002	1.25714
IKBKB	-1	0.0117758	0.612206	0.417902	0.896851	0.61 (0.42, 0.90)	0.0955813	9.6%	1.002	1.25629
LRPAP1	-1	0.0116408	0.596432	0.399206	0.891095	0.60 (0.40, 0.89)	0.094944	9.5%	1.002	1.25542
HOOK2	-1	0.0116007	0.672737	0.494499	0.91522	0.67 (0.49, 0.92)	0.0947934	9.5%	1.002	1.25463
NPHS2	-1	0.0117563	0.578572	0.377991	0.88559	0.58 (0.38, 0.89)	0.0955813	9.6%	1.002	1.25267
SMG6	-1	0.011386	0.564987	0.363072	0.879193	0.56 (0.36, 0.88)	0.0940329	9.4%	1.002	1.25187
NUP188	-1	0.0116392	0.547258	0.342611	0.874143	0.55 (0.34, 0.87)	0.094944	9.5%	1.002	1.24737
CPT2	-1	0.0111385	0.710514	0.545713	0.925083	0.71 (0.55, 0.93)	0.0928995	9.3%	1.002	1.24698
ZNF630	-1	0.0115041	0.708377	0.542161	0.925552	0.71 (0.54, 0.93)	0.0943599	9.4%	1.002	1.24679
EVL	-1	0.0115612	0.540705	0.335505	0.871407	0.54 (0.34, 0.87)	0.0947262	9.5%	1.002	1.24625
CLEC6A	1	0.0113115	1.53532	1.10184	2.13934	1.54 (1.10, 2.14)	0.0936877	9.4%	1.002	1.24088
ABI1	1	0.0113146	1.52844	1.10071	2.1224	1.53 (1.10, 2.12)	0.0936877	9.4%	1.002	1.24083
GUCY2E	1	0.0114106	1.53163	1.1008	2.13108	1.53 (1.10, 2.13)	0.0940412	9.4%	1.002	1.24053
LOC283761	1	0.0115855	1.57379	1.10673	2.23795	1.57 (1.11, 2.24)	0.094787	9.5%	1.002	1.23958
NOL10	1	0.0117059	1.5901	1.10871	2.2805	1.59 (1.11, 2.28)	0.0953872	9.5%	1.002	1.23876
FAM170A	1	0.0113709	1.46381	1.08978	1.9662	1.46 (1.09, 1.97)	0.0939752	9.4%	1.002	1.23859
HOMER1	1	0.0113361	1.64681	1.11932	2.42287	1.65 (1.12, 2.42)	0.0938069	9.4%	1.002	1.23791
AMBN	1	0.0114221	1.45447	1.08802	1.94436	1.45 (1.09, 1.94)	0.0940412	9.4%	1.002	1.23784
ARMC1	1	0.0115706	1.45841	1.08811	1.95472	1.46 (1.09, 1.95)	0.0947262	9.5%	1.002	1.23768
LGMN	1	0.0114162	1.45152	1.08754	1.93732	1.45 (1.09, 1.94)	0.0940412	9.4%	1.002	1.23764
CASP14	1	0.0114685	1.45092	1.08724	1.93625	1.45 (1.09, 1.94)	0.0941575	9.4%	1.002	1.23745
C3orf24	1	0.0115664	1.65079	1.11872	2.43591	1.65 (1.12, 2.44)	0.0947262	9.5%	1.002	1.23684
LOC91316	1	0.0114468	1.66946	1.12218	2.48363	1.67 (1.12, 2.48)	0.0941263	9.4%	1.002	1.23632
DIAPH3	1	0.0117643	1.72949	1.1293	2.64866	1.73 (1.13, 2.65)	0.0955813	9.6%	1.002	1.23137
TTC13	1	0.0114328	1.75807	1.1354	2.72222	1.76 (1.14, 2.72)	0.09407	9.4%	1.002	1.23072
MYOG	1	0.0113536	1.35722	1.0714	1.71927	1.36 (1.07, 1.72)	0.0938915	9.4%	1.002	1.22532
C9orf68	-1	0.0118817	0.637945	0.449457	0.90548	0.64 (0.45, 0.91)	0.0957133	9.6%	1.001	1.25659
DNALI1	-1	0.011877	0.641977	0.454532	0.906724	0.64 (0.45, 0.91)	0.0957133	9.6%	1.001	1.25651
POPDC2	-1	0.0118562	0.655188	0.471344	0.91074	0.66 (0.47, 0.91)	0.0956258	9.6%	1.001	1.25587
GMFB	-1	0.0121841	0.638295	0.449338	0.906712	0.64 (0.45, 0.91)	0.0968941	9.7%	1.001	1.25562
GJA5	-1	0.0117696	0.663253	0.481871	0.912907	0.66 (0.48, 0.91)	0.0955813	9.6%	1.001	1.25538
RNMTL1	-1	0.0121503	0.607089	0.411008	0.896715	0.61 (0.41, 0.90)	0.0967612	9.7%	1.001	1.25461
C9orf117	-1	0.0121558	0.662961	0.480796	0.914146	0.66 (0.48, 0.91)	0.0967612	9.7%	1.001	1.25428
KIF1C	-1	0.0120162	0.667096	0.486402	0.914917	0.67 (0.49, 0.91)	0.0962794	9.6%	1.001	1.25422
NDUFB6	-1	0.0121098	0.664899	0.483385	0.914572	0.66 (0.48, 0.91)	0.0965971	9.7%	1.001	1.25421
SGSM2	-1	0.0123514	0.60886	0.412775	0.898093	0.61 (0.41, 0.90)	0.0977483	9.8%	1.001	1.25406
CD2BP2	-1	0.0122033	0.66414	0.482236	0.914661	0.66 (0.48, 0.91)	0.0969876	9.7%	1.001	1.25402
RHOXF1	-1	0.0123268	0.664033	0.481877	0.915046	0.66 (0.48, 0.92)	0.0976717	9.8%	1.001	1.25368
RAMP2	-1	0.0117097	0.67712	0.50004	0.916911	0.68 (0.50, 0.92)	0.0953872	9.5%	1.001	1.25363
MAP3K1	-1	0.0123735	0.600192	0.402313	0.895399	0.60 (0.40, 0.90)	0.0978635	9.8%	1.001	1.25319
C17orf97	-1	0.0123381	0.598678	0.40057	0.894764	0.60 (0.40, 0.89)	0.0977021	9.8%	1.001	1.25316
C22orf26	-1	0.0119513	0.67971	0.503011	0.918479	0.68 (0.50, 0.92)	0.0960373	9.6%	1.001	1.25254
PIGL	-1	0.0120144	0.682617	0.506735	0.919545	0.68 (0.51, 0.92)	0.0962794	9.6%	1.001	1.25185
CHMP2A	-1	0.0118492	0.689627	0.516327	0.921093	0.69 (0.52, 0.92)	0.0956258	9.6%	1.001	1.25086
DMKN	-1	0.0118522	0.693477	0.52146	0.922237	0.69 (0.52, 0.92)	0.0956258	9.6%	1.001	1.24998
VAT1	-1	0.0119094	0.692971	0.520684	0.922266	0.69 (0.52, 0.92)	0.0957927	9.6%	1.001	1.24996
AGBL2	-1	0.01216	0.694331	0.522068	0.923435	0.69 (0.52, 0.92)	0.0967612	9.7%	1.001	1.24902
ARPP21	-1	0.0119717	0.557661	0.353635	0.879398	0.56 (0.35, 0.88)	0.0961416	9.6%	1.001	1.2482
ZNF384	-1	0.0122317	0.523934	0.315985	0.868733	0.52 (0.32, 0.87)	0.0971543	9.7%	1.001	1.23957
PRIM2	1	0.0118946	1.52804	1.09812	2.12626	1.53 (1.10, 2.13)	0.0957585	9.6%	1.001	1.23894
PRAME	1	0.0120158	1.5582	1.10233	2.2026	1.56 (1.10, 2.20)	0.0962794	9.6%	1.001	1.23839
HUWE1	1	0.0117917	1.59291	1.10874	2.28851	1.59 (1.11, 2.29)	0.0955855	9.6%	1.001	1.23838
PPM1B	1	0.0118476	1.59312	1.10851	2.2896	1.59 (1.11, 2.29)	0.0956258	9.6%	1.001	1.23818
C4orf21	1	0.0120271	1.5736	1.10466	2.24162	1.57 (1.10, 2.24)	0.0962909	9.6%	1.001	1.23807
SLC2A1	1	0.0120607	1.49964	1.09291	2.05773	1.50 (1.09, 2.06)	0.096323	9.6%	1.001	1.23803
PSMD11	1	0.0121231	1.5593	1.10202	2.20632	1.56 (1.10, 2.21)	0.0966445	9.7%	1.001	1.23802
PPP3R1	1	0.0117978	1.47633	1.09019	1.99924	1.48 (1.09, 2.00)	0.0955855	9.6%	1.001	1.238
EIF3H	1	0.0117775	1.47335	1.08978	1.99194	1.47 (1.09, 1.99)	0.0955813	9.6%	1.001	1.23792
MPZL1	1	0.0120351	1.49231	1.09184	2.03967	1.49 (1.09, 2.04)	0.0962957	9.6%	1.001	1.23791
ARFGAP1	1	0.0118299	1.47349	1.0896	1.99263	1.47 (1.09, 1.99)	0.0956258	9.6%	1.001	1.23778
ILF2	1	0.0120455	1.58989	1.10708	2.28326	1.59 (1.11, 2.28)	0.0963197	9.6%	1.001	1.23759
ZNF217	1	0.0118	1.61538	1.11215	2.34631	1.62 (1.11, 2.35)	0.0955855	9.6%	1.001	1.23757
NPLOC4	1	0.0119136	1.61465	1.11148	2.3456	1.61 (1.11, 2.35)	0.0957927	9.6%	1.001	1.23719
PPP6R3	1	0.0118246	1.45868	1.08718	1.95711	1.46 (1.09, 1.96)	0.0956258	9.6%	1.001	1.23698
SLC30A3	1	0.0120745	1.46738	1.08766	1.97966	1.47 (1.09, 1.98)	0.0963749	9.6%	1.001	1.23677
C1orf124	1	0.0123049	1.60545	1.10821	2.32578	1.61 (1.11, 2.33)	0.0976168	9.8%	1.001	1.23617
PCDH11Y	1	0.0122438	1.46451	1.08656	1.97392	1.46 (1.09, 1.97)	0.0971914	9.7%	1.001	1.23615
HOXA11	1	0.0120183	1.45304	1.08553	1.94498	1.45 (1.09, 1.94)	0.0962794	9.6%	1.001	1.23608
LINGO1	1	0.0120571	1.69587	1.1228	2.56144	1.70 (1.12, 2.56)	0.096323	9.6%	1.001	1.23244
C14orf23	1	0.0118325	1.39265	1.07606	1.80237	1.39 (1.08, 1.80)	0.0956258	9.6%	1.001	1.23036
VWA5A	-1	0.0123895	0.630466	0.439191	0.905046	0.63 (0.44, 0.91)	0.0978862	9.8%	1	1.25496
MEIS3	-1	0.0125454	0.63161	0.440331	0.905979	0.63 (0.44, 0.91)	0.0986256	9.9%	1	1.25448
DPCD	-1	0.0125508	0.653067	0.46738	0.912526	0.65 (0.47, 0.91)	0.0986256	9.9%	1	1.25396
SOCS4	-1	0.0128205	0.633188	0.441806	0.907473	0.63 (0.44, 0.91)	0.0995585	10.0%	1	1.25364
LOXL3	-1	0.0127093	0.650652	0.464019	0.91235	0.65 (0.46, 0.91)	0.0991383	9.9%	1	1.25363
C5orf38	-1	0.0128716	0.629097	0.436626	0.906412	0.63 (0.44, 0.91)	0.0997181	10.0%	1	1.25341
SCARF1	-1	0.0126728	0.609691	0.413194	0.899632	0.61 (0.41, 0.90)	0.0989723	9.9%	1	1.25304
HSPA12B	-1	0.0126104	0.605366	0.408086	0.898015	0.61 (0.41, 0.90)	0.0988398	9.9%	1	1.25288
PDE4A	-1	0.0128296	0.66246	0.478962	0.916258	0.66 (0.48, 0.92)	0.0995585	10.0%	1	1.25244
PTPRT	-1	0.0125423	0.597598	0.398907	0.895254	0.60 (0.40, 0.90)	0.0986256	9.9%	1	1.25233
ADCY4	-1	0.0127468	0.60092	0.402503	0.897148	0.60 (0.40, 0.90)	0.0993128	9.9%	1	1.25198
EPX	-1	0.0128376	0.67076	0.489729	0.91871	0.67 (0.49, 0.92)	0.0995585	10.0%	1	1.25151
SLC2A8	-1	0.0127587	0.593809	0.39401	0.894924	0.59 (0.39, 0.89)	0.099321	9.9%	1	1.25114
SERPINI1	-1	0.012996	0.599389	0.400226	0.897662	0.60 (0.40, 0.90)	0.0999418	10.0%	1	1.25098
DIXDC1	-1	0.0129083	0.593304	0.393142	0.895374	0.59 (0.39, 0.90)	0.0997316	10.0%	1	1.25056
MDH1B	-1	0.0126493	0.682172	0.505045	0.921422	0.68 (0.51, 0.92)	0.0989723	9.9%	1	1.25028
LYRM1	-1	0.0128394	0.585412	0.383964	0.892552	0.59 (0.38, 0.89)	0.0995585	10.0%	1	1.24974
TRAK1	-1	0.0125529	0.570283	0.366926	0.886345	0.57 (0.37, 0.89)	0.0986256	9.9%	1	1.24836
NBPF3	-1	0.0126648	0.696981	0.524767	0.925711	0.70 (0.52, 0.93)	0.0989723	9.9%	1	1.24719
ENO3	-1	0.0125992	0.713171	0.546845	0.930085	0.71 (0.55, 0.93)	0.0988398	9.9%	1	1.24287
EEF2K	-1	0.0129687	0.537748	0.329648	0.877219	0.54 (0.33, 0.88)	0.0998271	10.0%	1	1.24013
RARRES3	-1	0.0129402	0.535363	0.327088	0.87626	0.54 (0.33, 0.88)	0.0997477	10.0%	1	1.23967
TRAPPC6A	-1	0.0128878	0.72205	0.558599	0.933329	0.72 (0.56, 0.93)	0.0997181	10.0%	1	1.23933
NAA15	1	0.0124227	1.53975	1.09771	2.1598	1.54 (1.10, 2.16)	0.0979565	9.8%	1	1.23726
MRPL34	1	0.0124066	1.50603	1.09253	2.07603	1.51 (1.09, 2.08)	0.0978888	9.8%	1	1.23713
MPHOSPH9	1	0.0125942	1.53406	1.09611	2.14699	1.53 (1.10, 2.15)	0.0988398	9.9%	1	1.23675
SAT1	1	0.0123941	1.48137	1.08869	2.01568	1.48 (1.09, 2.02)	0.0978862	9.8%	1	1.2365
NBAS	1	0.0126721	1.55081	1.09834	2.18968	1.55 (1.10, 2.19)	0.0989723	9.9%	1	1.23637
MAML1	1	0.0123988	1.60052	1.10703	2.314	1.60 (1.11, 2.31)	0.0978862	9.8%	1	1.23603
MYO7A	1	0.0127371	1.56309	1.09991	2.22133	1.56 (1.10, 2.22)	0.0992959	9.9%	1	1.23597
E2F1	1	0.012894	1.54765	1.09692	2.18358	1.55 (1.10, 2.18)	0.0997181	10.0%	1	1.23572
DIAPH1	1	0.0126265	1.58732	1.10402	2.28219	1.59 (1.10, 2.28)	0.0989064	9.9%	1	1.2357
BRIP1	1	0.0129524	1.55179	1.0973	2.19454	1.55 (1.10, 2.19)	0.0997829	10.0%	1	1.23549
PERP	1	0.0128981	1.49175	1.08839	2.0446	1.49 (1.09, 2.04)	0.0997181	10.0%	1	1.2354
MSTO1	1	0.0129379	1.59068	1.10312	2.29374	1.59 (1.10, 2.29)	0.0997477	10.0%	1	1.23457
MAPK14	1	0.0127049	1.44755	1.08216	1.93631	1.45 (1.08, 1.94)	0.0991383	9.9%	1	1.23389
RACGAP1	1	0.0128175	1.63187	1.10967	2.39981	1.63 (1.11, 2.40)	0.0995585	10.0%	1	1.23328
LOC100233209	1	0.0126078	1.43365	1.08027	1.90262	1.43 (1.08, 1.90)	0.0988398	9.9%	1	1.23308
DIAPH2	1	0.0129388	1.63705	1.10983	2.41471	1.64 (1.11, 2.41)	0.0997477	10.0%	1	1.23261
TCERG1	1	0.0125365	1.66351	1.11561	2.48048	1.66 (1.12, 2.48)	0.0986256	9.9%	1	1.2326
QPRT	1	0.0129152	1.66499	1.11393	2.48867	1.66 (1.11, 2.49)	0.0997316	10.0%	1	1.23118
MEIS1	1	0.012898	1.68945	1.11746	2.55423	1.69 (1.12, 2.55)	0.0997181	10.0%	1	1.22976
OTOL1	1	0.0127631	1.39244	1.07305	1.80689	1.39 (1.07, 1.81)	0.099321	9.9%	1	1.22823
LOC144776	1	0.0123251	1.38424	1.07306	1.78566	1.38 (1.07, 1.79)	0.0976717	9.8%	1	1.22801
KRT6C	1	0.0128142	1.38477	1.07163	1.78941	1.38 (1.07, 1.79)	0.0995585	10.0%	1	1.22704
FGB	1	0.0126514	1.35914	1.06785	1.72988	1.36 (1.07, 1.73)	0.0989723	9.9%	1	1.22308
FAM126A	1	0.01248	1.92046	1.15097	3.20437	1.92 (1.15, 3.20)	0.0983489	9.8%	1	1.21396
CDC25C	1	0.0129734	2.13309	1.17344	3.87756	2.13 (1.17, 3.88)	0.0998271	10.0%	1	1.1955
